# Supplementary material for: AGAMEMNON: an Accurate metaGenomics And MEtatranscriptoMics quaNtificatiON analysis suite
Source: Genome Biol. 2022 Jan 31;23:39. doi: 10.1186/s13059-022-02610-4 (PMC8802518; doi:10.1186/s13059-022-02610-4)
Supplement: Supplementary file 4 — Additional file 4. Supplementary tables. [file 13059_2022_2610_MOESM4_ESM.xlsx]

## Sheet: Table S1 - Index benchmark
Index Construction Benchmark
Reference	Method	Num of cores	RAM	Time
REF-1	AGAMEMNON	1	37 GB	3h31m
		8		55m22s
	Kraken 2	1	11 GB	17m42s
		8		8m56s
	meta-Kallisto	1	308 GB	7h7m
REF-3	AGAMEMNON	32	318 GB	9h8m
	Kaiju	32	138 GB	3h41m
	Kraken 2	32	44 GB	4h56m
	meta-Kallisto	1	NA	NA
Execution time and memory footprint of AGAMEMNON, Kraken 2, Kallisto and Kaiju for runs performed with two distinct references. In REF-3 (~44,000 bacterial sequences), Kallisto required more RAM than the 512GB that were available. Also, Kallisto does not support multi-core index building and therefore its execution time is calculated only in single-core scenarios. The execution time and peak RAM …

## Sheet: Table S2 - Execution time
Execution time & memory footprint
Method	Reference	Dataset	Cores	Time	Memory
MetaPhlAn 3	Gene-markers	illumina 400 (~20M PE reads)	16	5m27s	2.6 GB
Kraken 2	REF-3			7m22s	49 GB
Kallisto				NA	NA
AGAMEMNON				32m18s	249 GB
MetaPhlAn 3	Gene-markers	illumina 400 (~20M PE reads)	8	10m3s	2.6 GB
Kraken 2	REF-1			1m52s	12 GB
Kallisto				29m2s	214 GB
AGAMEMNON				7m3s	37 GB
MetaPhlAn 3	Gene-markers	Synthetic (~215M PE reads)	16	96m53s	2.6 GB
Kraken 2	REF-3			26m32s	49 GB
Kallisto				NA	NA
AGAMEMNON				84m49s	249 GB
Kaiju				160m23s	55.5 GB
Execution time and memory footprint of AGAMEMNON, Kraken 2, Kallisto, Metaphlan 3 and Kaiju. Since Bracken uses Kraken 2 results and the subsequent quantification step takes less than 10 seconds, its execution time and memory footprint are practically the same with Kraken 2. Most of the execution time of Kallisto and AGAMEMNON was required to load the index into the RAM and not for the mapping/qu…

## Sheet: Table S3 - Benchmark references
REF-1	REF-2	REF-3	REF-4	human-subset
NC_006037.1	NC_000117.1	NC_000911.1	NC_000911.1	NZ_GG666849.1
NC_006038.1	NC_000853.1	NC_005230.1	NC_005230.1	NZ_GG666850.1
NC_006039.1	NC_000866.4	NC_005231.1	NC_005231.1	NZ_GG666851.1
NC_006040.1	NC_000868.1	NC_005229.1	NC_005229.1	NZ_GG666852.1
NC_006041.1	NC_000902.1	NC_005232.1	NC_005232.1	NZ_GG666853.1
NC_006042.1	NC_000907.1	NC_012587.1	NC_012587.1	NZ_GG666854.1
NC_006077.1	NC_000908.2	NC_000914.2	NC_000914.2	NZ_GG666855.1
NC_001905.3	NC_000909.1	NC_012586.1	NC_012586.1	NZ_GG666856.1
NC_007244.2	NC_000912.1	NC_014334.2	NC_014334.2	NZ_GG666857.1
NC_004916.2	NC_000913.3	NC_011352.1	NC_011352.1	NZ_GG666858.1
NC_007245.2	NC_000914.2	NC_011769.1	NC_011769.1	NZ_GG666859.1
NC_007246.2	NC_000915.1	NC_010999.1	NC_010999.1	NZ_GG666860.1
NC_007247.2	NC_000916.1	NC_010688.1	NC_010688.1	NZ_GG666861.1
NC_007248.2	NC_000917.1	NC_015214.1	NC_015214.1	NZ_GG666862.1
NC_007249.2	NC_000918.1	NC_015213.1	NC_015213.1	NZ_GG666863.1
NC_007250.2	NC_000922.1	NC_015218.1	NC_015218.1	NZ_GG666864.1
NC_007251.2	NC_000943.1	NC_017474.1	NC_017474.1	NZ_GG666865.1
NC_007252.2	NC_000948.1	NC_017476.1	NC_017476.1	NZ_GG666866.1
NC_007253.2	NC_000949.1	NC_017473.1	NC_017473.1	NZ_GG666867.1
NC_007254.2	NC_000950.1	NC_017475.1	NC_017475.1	NZ_GG666868.1
NC_007255.2	NC_000951.1	NC_002937.3	NC_002937.3	NZ_GG666869.1
NC_007256.2	NC_000952.1	NC_005863.1	NC_005863.1	NZ_GG666870.1
NC_007257.2	NC_000953.1	NC_014614.1	NC_014614.1	NZ_GG666871.1
NC_007258.2	NC_000954.1	NZ_CP036251.1	NZ_CP036251.1	NZ_GG666872.1
NC_007259.2	NC_000955.2	NC_015711.1	NC_015711.1	NZ_GG666873.1
NC_007260.2	NC_000956.1	NC_015740.1	NC_015740.1	NZ_GG666874.1
NC_007261.2	NC_000957.1	NC_017277.1	NC_017277.1	NZ_GG666875.1
NC_007262.2	NC_000958.1	NC_018641.1	NC_018641.1	NZ_GG666876.1
NC_007263.2	NC_000959.1	NC_020057.1	NC_020057.1	NZ_GG666877.1
NC_007264.2	NC_000961.1	NC_020286.1	NC_020286.1	NZ_GG666878.1
NC_007265.2	NC_000962.3	NC_020289.1	NC_020289.1	NZ_GG666879.1
NC_007266.2	NC_000963.1	NC_020298.1	NC_020298.1	NZ_GG666880.1
NC_007267.2	NC_000964.3	NC_020290.1	NC_020290.1	NZ_GG666881.1
NC_007268.2	NC_001133.9	NC_020287.1	NC_020287.1	NZ_GG666882.1
NC_007269.2	NC_001134.8	NC_020288.1	NC_020288.1	NZ_GG666883.1
NC_007270.2	NC_001135.5	NC_020296.1	NC_020296.1	NZ_GG666884.1
NC_007271.2	NC_001136.10	NC_020297.1	NC_020297.1	NZ_GG666885.1
NC_007272.2	NC_001137.3	NC_020990.1	NC_020990.1	NZ_GG666886.1
NC_007273.2	NC_001138.5	NZ_CP006659.2	NZ_CP006659.2	NZ_GG666887.1
NC_007285.2	NC_001139.9	NZ_CP006663.1	NZ_CP006663.1	NZ_GG666888.1
NC_007286.2	NC_001140.6	NZ_CP006662.2	NZ_CP006662.2	NZ_GG666889.1
NC_007284.2	NC_001141.2	NZ_CP006660.1	NZ_CP006660.1	NZ_GG666890.1
NC_007287.2	NC_001142.9	NZ_CP006661.1	NZ_CP006661.1	NZ_GG666891.1
NC_003279.8	NC_001143.9	NC_021670.1	NC_021670.1	NZ_GG666892.1
NC_003280.10	NC_001144.5	NC_021657.1	NC_021657.1	NZ_GG666893.1
NC_003281.10	NC_001145.3	NC_021721.1	NC_021721.1	NZ_GG666894.1
NC_003282.8	NC_001146.8	NC_021722.1	NC_021722.1	NZ_GG666895.1
NC_003283.11	NC_001147.6	NC_021838.1	NZ_CP013216.1	NZ_GG666896.1
NC_003284.9	NC_001148.4	NC_021828.1	NZ_CP007542.1	NZ_GG666897.1
NC_001328.1	NC_001224.1	NC_021823.1	NZ_CP007543.1	NZ_GG666898.1
NC_013791.2	NC_001263.1	NC_021824.1	NZ_CP007544.1	NZ_GG666899.1
NC_013792.1	NC_001264.1	NC_021837.1	NZ_CP007545.1	NZ_GG666900.1
NC_013793.1	NC_001318.1	NC_021825.1	NZ_AP018443.1	NZ_GG666901.1
NC_000913.3	NC_001328.1	NC_021826.1	NZ_AP018444.1	NZ_GG666902.1
NC_014222.1	NC_001330.1	NC_022045.1	NZ_AP018445.1	NZ_GG666903.1
NC_007164.1	NC_001437.1	NC_021839.1	NZ_CP007436.1	NZ_GG666904.1
NC_003080.1	NC_001460.1	NC_022046.1	NZ_CP007441.1	NZ_GG666905.1
NC_002620.2	NC_001474.2	NC_021827.1	NC_022117.1	NZ_GG666906.1
NC_002182.1	NC_001498.1	NC_022047.1	NC_022118.1	NZ_GG666907.1
NC_002488.3	NC_001549.1	NC_021840.1	NC_022119.1	NZ_GG666908.1
NC_002489.3	NC_001563.2	NC_022051.1	NC_022121.1	NZ_GG666909.1
NC_002490.1	NC_001575.2	NZ_CP013216.1	NZ_CP007454.1	NZ_GG666910.1
NC_002505.1	NC_001608.3	NZ_CP007542.1	NZ_CP007455.1	NZ_GG666911.1
NC_002506.1	NC_001655.1	NZ_CP007543.1	NZ_CP007519.1	NZ_GG666912.1
NC_002516.2	NC_001732.1	NZ_CP007544.1	NZ_CP007539.2	NZ_GG666913.1
NC_002737.2	NC_001733.1	NZ_CP007545.1	NZ_CP007793.1	NZ_GG666914.1
NC_002607.1	NC_001773.1	NZ_AP018443.1	NZ_CP007794.1	NZ_GG666915.1
NC_001869.1	NC_001802.1	NZ_AP018444.1	NZ_CP007795.1	NZ_GG666916.1
NC_002608.1	NC_001837.1	NZ_AP018445.1	NZ_CP007796.1	NZ_GG666917.1
NC_002946.2	NC_001849.2	NZ_CP007436.1	NZ_CP007797.1	NZ_GG666918.1
NC_002662.1	NC_001850.1	NZ_CP007441.1	NZ_CP007798.1	NZ_GG666919.1
NC_002696.2	NC_001851.2	NC_022117.1	NZ_CP007509.1	NZ_GG666920.1
NC_004337.2	NC_001852.1	NC_022118.1	NZ_CP007510.1	NZ_GG666921.1
NC_004851.1	NC_001853.1	NC_022119.1	NZ_CP007604.1	NZ_GG666922.1
NC_003197.2	NC_001854.1	NC_022121.1	NZ_CP007605.1	NZ_GG666923.1
NC_003277.2	NC_001855.1	NZ_CP007265.1	NZ_CP007606.1	NZ_GG666924.1
NC_003047.1	NC_001856.1	NZ_CP007454.1	NZ_CP007620.1	NZ_GG666925.1
NC_003037.1	NC_001857.2	NZ_CP007455.1	NZ_CP007656.1	NZ_GG666926.1
NC_003078.1	NC_001869.1	NZ_CP007390.1	NZ_CP007659.1	NZ_GG666927.1
NC_002932.3	NC_001880.1	NZ_CP007391.1	NZ_CP007535.2	NZ_GG666928.1
NC_003103.1	NC_001903.1	NZ_CP007392.1	NZ_CP008850.1	NZ_GG666929.1
NC_003098.1	NC_001904.1	NZ_CP007393.1	NZ_CP008851.1	NZ_GG666930.1
NC_003869.1	NC_001905.3	NZ_CP007394.1	NZ_CP007690.1	NZ_GG666931.1
NC_003317.1	NC_001959.2	NZ_CP007492.1	NZ_CP007809.1	NZ_GG666932.1
NC_003318.1	NC_001988.2	NZ_CP007519.1	NZ_CP007208.1	NZ_GG666933.1
NC_003902.1	NC_001998.1	NZ_CP007524.1	NZ_CP007209.1	NZ_GG666934.1
NC_004116.1	NC_002058.3	NZ_CP007539.2	NZ_CP008724.1	NZ_GG666935.1
NC_003413.1	NC_002127.1	NZ_CP007793.1	NZ_CP036546.1	NZ_GG666936.1
NC_003454.1	NC_002128.1	NZ_CP007794.1	NZ_CP036547.1	NZ_GG666937.1
NC_004061.1	NC_002163.1	NZ_CP007795.1	NZ_CP036548.1	NZ_GG666938.1
NC_004350.2	NC_002182.1	NZ_CP007796.1	NZ_CP036549.1	NZ_GG666939.1
NC_004572.3	NC_002194.1	NZ_CP007797.1	NZ_CP036539.1	NZ_GG666940.1
NC_004307.2	NC_002252.1	NZ_CP007798.1	NZ_CP036540.1	NZ_GG666941.1
NC_004943.1	NC_002253.1	NZ_CP015727.1	NZ_CP036541.1	NZ_GG666942.1
NC_002947.4	NC_002488.3	NZ_CP015730.1	NZ_CP036542.1	NZ_GG666943.1
NC_003361.3	NC_002489.3	NZ_CP015728.1	NZ_CP036543.1	NZ_GG666944.1
NC_004720.1	NC_002490.1	NZ_CP015729.1	NZ_CP036544.1	NZ_GG666945.1
NC_004557.1	NC_002505.1	NZ_CP007509.1	NZ_CP036545.1	NZ_GG666946.1
NC_004565.1	NC_002506.1	NZ_CP007510.1	NZ_CP036550.1	NZ_GG666947.1
NC_004461.1	NC_002516.2	NZ_CP007600.1	NZ_CP036551.1	NZ_GG666948.1
NC_005008.1	NC_002528.1	NZ_CP007604.1	NZ_CP036552.1	NZ_GG666949.1
NC_005007.1	NC_002532.2	NZ_CP007605.1	NZ_CP036553.1	NZ_GG666950.1
NC_005006.1	NC_002568.2	NZ_CP007606.1	NZ_CP036554.1	NZ_GG666951.1
NC_005005.1	NC_002578.1	NZ_CP007620.1	NZ_CP037440.1	NZ_GG666952.1
NC_005004.1	NC_002607.1	NZ_CP007656.1	NZ_CP008846.1	NZ_GG666953.1
NC_005003.1	NC_002608.1	NZ_CP007659.1	NZ_CP008847.1	NZ_GG666954.1
NC_005085.1	NC_002620.2	NZ_CP007535.2	NZ_CP008848.1	NZ_GG666955.1
NC_004545.1	NC_002662.1	NZ_CP008850.1	NZ_CP008889.1	NZ_GG666956.1
NC_004555.1	NC_002677.1	NZ_CP008851.1	NZ_CP008890.1	NZ_GG666957.1
NC_006300.1	NC_002689.2	NZ_CP007690.1	NZ_CP008922.1	NZ_GG666958.1
NC_002971.4	NC_002695.2	NZ_CP007809.1	NZ_CP008923.1	NZ_GG666959.1
NC_004704.2	NC_002696.2	NZ_CP007208.1	NZ_CP008896.1	NZ_GG666960.1
NC_004668.1	NC_002737.2	NZ_CP007209.1	NZ_CP008924.1	NZ_GG666961.1
NC_004669.1	NC_002771.1	NZ_CP008724.1	NZ_CP007287.1	NZ_GG666962.1
NC_004671.1	NC_002929.2	NZ_CP036546.1	NZ_CP007443.1	NC_011415.1
NC_004670.1	NC_002932.3	NZ_CP036547.1	NZ_CP009100.1	NC_011419.1
NC_004578.1	NC_002936.3	NZ_CP036548.1	NZ_CP009101.1	NC_011413.1
NC_004633.1	NC_002937.3	NZ_CP036549.1	NZ_CP009114.1	NC_011416.1
NC_004632.1	NC_002939.5	NZ_CP036539.1	NZ_CP009116.1	NC_011407.1
NC_004722.1	NC_002940.2	NZ_CP036540.1	NZ_CP009115.1	NC_011408.1
NC_004721.2	NC_002942.5	NZ_CP036541.1	NZ_CP007681.1	NC_011411.1
NC_003997.3	NC_002944.2	NZ_CP036542.1	NZ_CP007680.1	NC_010079.1
NC_002944.2	NC_002945.4	NZ_CP036543.1	NZ_CP007682.1	NC_012417.1
NC_004917.1	NC_002946.2	NZ_CP036544.1	NZ_CP007683.1	NC_010063.1
NC_005042.1	NC_002947.4	NZ_CP036545.1	NZ_CP007700.1	NC_013721.1
NC_002940.2	NC_002967.9	NZ_CP036550.1	NZ_CP007701.1	NC_013895.2
NC_002939.5	NC_002971.4	NZ_CP036551.1	NZ_CP007663.1	NC_014039.1
NC_002978.6	NC_002977.6	NZ_CP036552.1	NZ_CP007662.1	NZ_GL349411.1
NC_006142.1	NC_002978.6	NZ_CP036553.1	NZ_CP007738.1	NZ_GL349412.1
NC_005945.1	NC_003030.1	NZ_CP036554.1	NZ_CP007737.1	NZ_GL349413.1
NC_002967.9	NC_003037.1	NZ_CP037440.1	NZ_CP008804.1	NZ_GL349414.1
NC_007295.1	NC_003047.1	NZ_CP008846.1	NZ_CP009158.1	NZ_GL349415.1
NC_005877.1	NC_003062.2	NZ_CP008847.1	NZ_CP007618.1	NZ_GL349416.1
NC_006055.1	NC_003063.2	NZ_CP008848.1	NZ_CP007617.1	NZ_GL349417.1
NC_002977.6	NC_003064.2	NZ_CP008889.1	NZ_CP007722.1	NZ_GL349418.1
NC_006085.1	NC_003065.3	NZ_CP008890.1	NZ_CP007723.1	NZ_GL349419.1
NC_006908.1	NC_003078.1	NZ_CP007631.1	NZ_CP007724.1	NZ_GL349420.1
NC_006833.1	NC_003080.1	NZ_CP007632.1	NZ_CP007725.1	NZ_GL349421.1
NC_006512.1	NC_003098.1	NZ_CP008922.1	NZ_CP009237.1	NZ_GL349422.1
NC_002942.5	NC_003103.1	NZ_CP008923.1	NZ_CP008820.1	NZ_GL349423.1
NC_005957.1	NC_003106.2	NZ_CP008896.1	NZ_CP008817.1	NZ_GL349424.1
NC_006578.1	NC_003112.2	NZ_CP008924.1	NZ_CP008819.1	NZ_GL349425.1
NC_000915.1	NC_003131.1	NZ_CP007287.1	NZ_CP008818.1	NZ_GL349426.1
NC_000853.1	NC_003132.1	NZ_CP007443.1	NZ_CP008926.1	NZ_GL349427.1
NC_001263.1	NC_003134.1	NZ_CP009100.1	NZ_CP007499.1	NZ_GL349428.1
NC_001264.1	NC_003143.1	NZ_CP009101.1	NZ_CP007500.1	NZ_GL349429.1
NC_000959.1	NC_003155.5	NZ_CP009114.1	NZ_CP009256.1	NZ_GL349430.1
NC_000958.1	NC_003197.2	NZ_CP009116.1	NZ_CP009257.1	NZ_GL349431.1
NC_000918.1	NC_003198.1	NZ_CP009115.1	NZ_CP009261.1	NZ_GL349432.1
NC_001880.1	NC_003210.1	NZ_CP007681.1	NZ_CP009262.1	NZ_GL349564.1
NC_000916.1	NC_003277.2	NZ_CP007680.1	NZ_CP009263.1	NZ_GL349565.1
NC_000917.1	NC_003279.8	NZ_CP007682.1	NZ_CP009144.1	NZ_GL349566.1
NC_001318.1	NC_003280.10	NZ_CP007683.1	NZ_CP009145.1	NZ_GL349567.1
NC_001903.1	NC_003281.10	NZ_CP007700.1	NZ_CP009146.1	NZ_GL349568.1
NC_000948.1	NC_003282.8	NZ_CP007701.1	NZ_CP009239.1	NZ_GL349569.1
NC_000949.1	NC_003283.11	NZ_CP007663.1	NZ_CP008943.1	NZ_GL349570.1
NC_000950.1	NC_003284.9	NZ_CP007662.1	NZ_CP008918.1	NZ_GL349571.1
NC_000951.1	NC_003295.1	NZ_CP007738.1	NZ_CP008920.1	NZ_GL349572.1
NC_000952.1	NC_003296.1	NZ_CP007737.1	NZ_CP008919.1	NZ_GL349573.1
NC_000953.1	NC_003317.1	NZ_CP008804.1	NZ_CP007787.1	NZ_GL349574.1
NC_000954.1	NC_003318.1	NZ_CP009158.1	NZ_CP007786.1	NZ_GL349575.1
NC_001904.1	NC_003361.3	NZ_CP007618.1	NZ_CP007785.1	NZ_GL349576.1
NC_001849.2	NC_003380.1	NZ_CP007617.1	NZ_CP009361.1	NZ_GL349577.1
NC_000955.2	NC_003384.1	NZ_CP007722.1	NZ_CP009362.1	NZ_GL349578.1
NC_001850.1	NC_003385.1	NZ_CP007723.1	NZ_CP012508.1	NZ_GL349579.1
NC_001851.2	NC_003413.1	NZ_CP007724.1	NZ_CP012509.1	NZ_GL349580.1
NC_001852.1	NC_003425.1	NZ_CP007725.1	NZ_CP012510.1	NZ_GL349581.1
NC_001853.1	NC_003450.3	NZ_CP009237.1	NZ_CP012511.1	NZ_GL349582.1
NC_001854.1	NC_003454.1	NZ_CP008820.1	NZ_CP012512.1	NZ_GL349583.1
NC_001855.1	NC_003847.1	NZ_CP008817.1	NZ_CP012413.1	NZ_GL349584.1
NC_001856.1	NC_003869.1	NZ_CP008819.1	NZ_CP012414.1	NZ_GL349585.1
NC_000957.1	NC_003888.3	NZ_CP008818.1	NZ_CP012415.1	NZ_GL349586.1
NC_001857.2	NC_003902.1	NZ_CP008926.1	NZ_CP012416.1	NZ_GL349587.1
NC_000956.1	NC_003903.1	NZ_CP007499.1	NZ_CP012417.1	NZ_GL349588.1
NC_000117.1	NC_003904.1	NZ_CP007500.1	NZ_CP008695.1	NZ_GL349589.1
NC_000922.1	NC_003910.7	NZ_CP009256.1	NZ_CP009426.1	NZ_GL349590.1
NC_003030.1	NC_003911.12	NZ_CP009258.1	NZ_CP009427.1	NZ_GL349591.1
NC_001988.2	NC_003997.3	NZ_CP009257.1	NZ_CP007646.1	NZ_GL349592.1
NC_003112.2	NC_004041.2	NZ_CP009261.1	NZ_CP007650.1	NZ_GL349593.1
NC_002695.2	NC_004061.1	NZ_CP009262.1	NZ_CP007649.1	NZ_GL349594.1
NC_002128.1	NC_004102.1	NZ_CP009263.1	NZ_CP007647.1	NZ_GL349595.1
NC_002127.1	NC_004113.1	NZ_CP009144.1	NZ_CP007648.1	NZ_GL349596.1
NC_004344.2	NC_004116.1	NZ_CP009145.1	NZ_CP009046.1	NZ_GL349597.1
NC_003425.1	NC_004168.1	NZ_CP009146.1	NZ_CP009047.1	NZ_GL349598.1
NC_007929.1	NC_004176.1	NZ_CP009239.1	NZ_CP073712.1	NZ_GL349599.1
NC_007930.1	NC_004193.1	NZ_CP008943.1	NZ_CP009472.1	NZ_GL349600.1
NC_006529.1	NC_004307.2	NZ_CP008918.1	NZ_CP009534.1	NZ_GL349601.1
NC_006530.1	NC_004319.1	NZ_CP008920.1	NZ_CP021380.2	NZ_GL349602.1
NC_006570.2	NC_004320.1	NZ_CP008919.1	NZ_CP008929.1	NZ_GL349603.1
NC_000964.3	NC_004337.2	NZ_CP007787.1	NZ_CP008930.1	NZ_GL349604.1
NC_003143.1	NC_004342.2	NZ_CP007786.1	NZ_CP008931.1	NZ_GL349605.1
NC_003131.1	NC_004343.2	NZ_CP007785.1	NZ_CP008932.1	NZ_GL349606.1
NC_003134.1	NC_004344.2	NZ_CP009361.1	NZ_CP008933.1	NZ_GL349607.1
NC_003132.1	NC_004347.2	NZ_CP009362.1	NZ_CP007634.1	NZ_GL349608.1
NC_002163.1	NC_004349.1	NZ_CP012508.1	NZ_CP007635.1	NZ_GL349609.1
NC_003295.1	NC_004350.2	NZ_CP012509.1	NZ_CP007636.1	NZ_GL349610.1
NC_003296.1	NC_004369.1	NZ_CP012510.1	NZ_CP007669.1	NZ_GL349611.1
NC_004757.1	NC_004432.1	NZ_CP012511.1	NZ_CP009610.1	NZ_GL349612.1
NC_009089.1	NC_004461.1	NZ_CP012512.1	NZ_CP007240.1	NZ_GL349613.1
NC_008226.2	NC_004463.1	NZ_CP012413.1	NZ_CP009495.1	NZ_GL349614.1
NC_008800.1	NC_004545.1	NZ_CP012414.1	NZ_CP009496.1	NZ_GL349615.1
NC_008791.1	NC_004555.1	NZ_CP012415.1	NZ_CP053439.1	NZ_GL349616.1
NC_008260.1	NC_004557.1	NZ_CP012416.1	NZ_CP053445.1	NZ_GL349617.1
NC_012004.1	NC_004565.1	NZ_CP012417.1	NZ_CP053444.1	NZ_GL349618.1
NC_002528.1	NC_004567.2	NZ_CP008695.1	NZ_CP053443.1	NZ_GL349619.1
NC_002253.1	NC_004572.3	NZ_CP009426.1	NZ_CP053442.1	NZ_GL349620.1
NC_002252.1	NC_004578.1	NZ_CP009427.1	NZ_CP053441.1	NZ_GL379574.1
NC_003155.5	NC_004603.1	NZ_CP007646.1	NZ_CP053440.1	NZ_GL379575.1
NC_004719.1	NC_004605.1	NZ_CP007650.1	NZ_CP009681.1	NZ_GL379576.1
NC_006582.1	NC_004632.1	NZ_CP007649.1	NZ_CP009467.1	NZ_GL379577.1
NC_007168.1	NC_004633.1	NZ_CP007647.1	NZ_CP009468.1	NZ_GL379578.1
NC_007169.1	NC_004663.1	NZ_CP007648.1	NZ_CP009756.1	NZ_GL379579.1
NC_007170.1	NC_004668.1	NZ_CP009046.1	NZ_CP009554.1	NZ_GL379580.1
NC_007171.1	NC_004669.1	NZ_CP009047.1	NZ_CP009748.1	NZ_GL379581.1
NC_006177.1	NC_004670.1	NZ_CP073712.1	NZ_CP009749.1	NZ_GL379582.1
NC_006347.1	NC_004671.1	NZ_CP009472.1	NZ_CP009612.1	NZ_GL379583.1
NC_006297.1	NC_004703.1	NZ_CP009534.1	NZ_CP009611.1	NZ_GL379584.1
NC_007899.1	NC_004704.2	NZ_CP021380.2	NZ_CP007241.1	NZ_GL379585.1
NC_007900.1	NC_004718.3	NZ_CP008929.1	NZ_CP009461.1	NZ_GL379586.1
NC_006624.1	NC_004719.1	NZ_CP008930.1	NZ_CP009746.1	NZ_GL379587.1
NC_007626.1	NC_004720.1	NZ_CP008931.1	NZ_CP009796.1	NZ_GL379761.1
NC_006576.1	NC_004721.2	NZ_CP008932.1	NZ_CP026062.1	NZ_GL379762.1
NC_007350.1	NC_004722.1	NZ_CP008933.1	NZ_CP026059.1	NZ_GL379763.1
NC_007351.1	NC_004757.1	NZ_CP007634.1	NZ_CP026060.1	NZ_GL379764.1
NC_007352.1	NC_004829.2	NZ_CP007635.1	NZ_CP026061.1	NZ_GL379765.1
NC_010610.1	NC_004851.1	NZ_CP007636.1	NZ_CP026056.1	NZ_GL379766.1
NC_012491.1	NC_004916.2	NZ_CP007669.1	NZ_CP026057.1	NZ_GL379767.1
NC_010376.1	NC_004917.1	NZ_CP009610.1	NZ_CP026058.1	NZ_GL379768.1
NC_010371.1	NC_004923.1	NZ_CP007240.1	NZ_CP026055.1	NZ_GL379769.1
NC_010617.1	NC_004924.1	NZ_CP009495.1	NZ_CP026051.1	NZ_GL379770.1
NC_012489.1	NC_004925.1	NZ_CP009496.1	NZ_CP026050.1	NZ_GL379771.1
NC_009465.1	NC_004943.1	NZ_CP053439.1	NZ_CP026047.1	NZ_GL379772.1
NC_008618.1	NC_005003.1	NZ_CP053445.1	NZ_CP026048.1	NZ_GL379773.1
NC_010729.1	NC_005004.1	NZ_CP053444.1	NZ_CP026049.1	NZ_GL379774.1
NC_009937.1	NC_005005.1	NZ_CP053443.1	NZ_CP026046.1	NZ_GL379775.1
NC_010572.1	NC_005006.1	NZ_CP053442.1	NZ_CP026045.1	NZ_GL379776.1
NC_010296.1	NC_005007.1	NZ_CP053441.1	NZ_CP026044.1	NZ_GL379777.1
NC_012796.1	NC_005008.1	NZ_CP053440.1	NZ_CP009913.1	NZ_GL379778.1
NC_012797.1	NC_005027.1	NZ_CP009681.1	NZ_CP012997.1	NZ_GL379779.1
NC_012795.1	NC_005028.1	NZ_CP009467.1	NZ_CP012998.1	NZ_GL379780.1
NC_013799.1	NC_005042.1	NZ_CP009468.1	NZ_CP010053.1	NZ_GL379781.1
NC_013939.1	NC_005071.1	NZ_CP009756.1	NZ_CP010313.1	NZ_GL379782.1
NC_013940.1	NC_005072.1	NZ_CP009554.1	NZ_CP010050.1	NZ_GL379783.1
NC_013715.1	NC_005085.1	NZ_CP009748.1	NZ_CP019962.1	NZ_GL379784.1
NC_004663.1	NC_005090.1	NZ_CP009749.1	NZ_CP010392.1	NZ_GL379785.1
NC_004703.1	NC_005125.1	NZ_CP009612.1	NZ_CP010394.1	NZ_CM000961.1
NC_000961.1	NC_005295.2	NZ_CP009611.1	NZ_CP010393.1	NZ_GL383087.1
NC_002689.2	NC_005296.1	NZ_CP007241.1	NZ_CP010395.1	NZ_GL383088.1
NC_003106.2	NC_005297.1	NZ_CP009461.1	NZ_CP010396.1	NZ_GL383089.1
NC_004432.1	NC_005363.1	NZ_CP009746.1	NZ_CP010397.1	NZ_GL383090.1
NC_004193.1	NC_005364.2	NZ_CP009796.1	NZ_CP010398.1	NZ_GL383091.1
NC_004369.1	NC_005782.2	NZ_CP026062.1	NZ_CP010399.1	NZ_GL383092.1
NC_004319.1	NC_005783.5	NZ_CP026059.1	NZ_CP010400.1	NZ_GL383093.1
NC_004320.1	NC_005784.3	NZ_CP026060.1	NZ_CP009927.1	NZ_GL383094.1
NC_003450.3	NC_005785.6	NZ_CP026061.1	NZ_CP010295.1	NZ_GL383095.1
NC_004113.1	NC_005786.2	NZ_CP026056.1	NZ_CP010296.1	NZ_GL383096.1
NC_004463.1	NC_005787.5	NZ_CP026057.1	NZ_CP010297.1	NZ_GL383097.1
NC_005125.1	NC_005788.4	NZ_CP026058.1	NZ_CP010298.1	NZ_GL383098.1
NC_005364.2	NC_005789.1	NZ_CP026055.1	NZ_CP010299.1	NZ_GL383099.1
NC_005072.1	NC_005863.1	NZ_CP026051.1	NZ_CP010300.1	NZ_GL383100.1
NC_005071.1	NC_005871.1	NZ_CP026050.1	NZ_CP008747.1	NZ_GL383101.1
NC_006350.1	NC_005877.1	NZ_CP026047.1	NZ_CP007399.1	NZ_GL383102.1
NC_006351.1	NC_005945.1	NZ_CP026048.1	NZ_CP007593.1	NZ_GL383103.1
NC_006270.3	NC_005955.1	NZ_CP026049.1	NZ_CP010013.1	NZ_GL383104.1
NC_006677.1	NC_005956.1	NZ_CP026046.1	NZ_CP010437.1	NZ_GL383105.1
NC_006672.1	NC_005957.1	NZ_CP026045.1	NZ_CP010268.1	NZ_GL383106.1
NC_006673.1	NC_006037.1	NZ_CP026044.1	NZ_CP010270.1	NZ_GL383107.1
NC_006674.1	NC_006038.1	NZ_CP009859.1	NZ_CP010269.1	NZ_GL383108.1
NC_006675.1	NC_006039.1	NZ_CP009860.1	NZ_CP010519.1	NZ_GL383109.1
NC_006676.1	NC_006040.1	NZ_CP009861.1	NZ_CP010436.1	NZ_GL383110.1
NC_006348.1	NC_006041.1	NZ_CP009862.1	NZ_CP010520.1	NZ_GL383111.1
NC_006349.2	NC_006042.1	NZ_CP009913.1	NZ_CP010521.1	NZ_GL383112.1
NC_006840.2	NC_006055.1	NZ_CP016684.1	NZ_CP010451.1	NZ_GL383113.1
NC_006841.2	NC_006077.1	NZ_CP012997.1	NZ_CP010452.1	NZ_GL383114.1
NC_006842.1	NC_006085.1	NZ_CP012998.1	NZ_AP014649.1	NZ_GL383115.1
NC_002936.3	NC_006138.1	NZ_CP010053.1	NZ_AP014650.1	NZ_GL383116.1
NC_003911.12	NC_006139.1	NZ_CP009941.1	NZ_AP014696.1	NZ_GL383117.1
NC_006569.1	NC_006140.1	NZ_CP009939.1	NZ_AP014582.1	NZ_GL383118.1
NC_006814.3	NC_006142.1	NZ_CP009940.1	NZ_AP014646.1	NZ_GL383119.1
NC_007606.1	NC_006177.1	NZ_CP009418.1	NZ_AP014622.1	NZ_GL383120.1
NC_009344.1	NC_006270.3	NZ_CP009420.1	NZ_CP010555.1	NZ_GL383121.1
NC_007607.1	NC_006297.1	NZ_CP009897.1	NZ_CP010781.1	NZ_GL383122.1
NC_008710.1	NC_006300.1	NZ_CP009421.1	NZ_CP010782.1	NZ_GL383123.1
NZ_CP019362.1	NC_006306.2	NZ_CP009422.1	NZ_CP007573.1	NZ_GL383124.1
NZ_CP019363.1	NC_006307.2	NZ_CP009104.1	NZ_CP010783.1	NZ_GL383125.1
NZ_CP019364.1	NC_006308.2	NZ_CP009105.1	NZ_CP009325.1	NZ_GL383126.1
NZ_CP019365.1	NC_006309.2	NZ_CP009106.2	NZ_CP009324.1	NZ_GL383127.1
NZ_CP019366.1	NC_006310.2	NZ_CP009107.1	NZ_CP009328.1	NZ_GL383128.1
NZ_CP019367.1	NC_006311.1	NZ_CP010313.1	NZ_CP009327.1	NZ_GL383129.1
NZ_CP019368.1	NC_006312.2	NZ_CP010050.1	NZ_CP009326.1	NZ_GL383130.1
NZ_CP019369.1	NC_006347.1	NZ_CP019962.1	NZ_CP009331.1	NZ_GL383131.1
NC_007109.1	NC_006348.1	NZ_CP010346.1	NZ_CP009330.1	NZ_GL383132.1
NC_007110.1	NC_006349.2	NZ_CP010371.1	NZ_CP009329.1	NZ_GL383133.1
NC_007111.1	NC_006350.1	NZ_CP010372.1	NZ_CP009335.1	NZ_GL383134.1
NC_007716.1	NC_006351.1	NZ_CP010373.2	NZ_CP009336.1	NZ_GL383135.1
NC_007717.1	NC_006370.1	NZ_CP010392.1	NZ_CP009334.1	NZ_GL383136.1
NC_007718.1	NC_006371.1	NZ_CP010394.1	NZ_CP009332.1	NZ_GL383137.1
NC_007719.1	NC_006375.1	NZ_CP010393.1	NZ_CP009333.1	NZ_GL383138.1
NC_007720.1	NC_006376.1	NZ_CP010395.1	NZ_CP009341.1	NZ_GL383139.1
NC_007005.1	NC_006377.1	NZ_CP010396.1	NZ_CP009340.1	NZ_GL383140.1
NC_007181.1	NC_006432.1	NZ_CP010397.1	NZ_CP009339.1	NZ_GL383141.1
NC_007204.1	NC_006461.1	NZ_CP010398.1	NZ_CP009464.1	NZ_GL383142.1
NC_003910.7	NC_006462.1	NZ_CP010399.1	NZ_CP009463.1	NZ_GL383143.1
NC_007940.1	NC_006463.1	NZ_CP010400.1	NZ_CP009462.1	NZ_GL383144.1
NC_007333.1	NC_006512.1	NZ_CP009927.1	NZ_CP009476.1	NZ_GL383145.1
NC_007298.1	NC_006513.1	NZ_CP010295.1	NZ_CP009475.1	NZ_GL383146.1
NC_007335.2	NC_006529.1	NZ_CP010296.1	NZ_CP009692.1	NZ_GL383147.1
NC_007512.1	NC_006530.1	NZ_CP010297.1	NZ_CP009691.1	NZ_GL383148.1
NC_007681.1	NC_006569.1	NZ_CP010298.1	NZ_CP009690.1	NZ_GL383149.1
NC_007354.1	NC_006570.2	NZ_CP010299.1	NZ_CP009689.1	NZ_GL383150.1
NC_007514.1	NC_006576.1	NZ_CP010300.1	NZ_CP009544.1	NZ_GL383151.1
NC_007520.2	NC_006578.1	NZ_CP008747.1	NZ_CP009543.1	NZ_GL383152.1
NC_007577.1	NC_006582.1	NZ_CP007399.1	NZ_CP009542.1	NZ_GL383153.1
NC_007519.1	NC_006624.1	NZ_CP007593.1	NZ_CP009700.1	NZ_GL383154.1
NC_008095.1	NC_006672.1	NZ_CP010013.1	NZ_CP009699.1	NZ_GL383155.1
NC_007406.1	NC_006673.1	NZ_CP010437.1	NZ_CP009698.1	NZ_GL383156.1
NC_007404.1	NC_006674.1	NZ_CP010315.1	NZ_CP009697.1	NZ_GL383157.1
NC_007633.1	NC_006675.1	NZ_CP010317.1	NZ_CP009696.1	NZ_GL383158.1
NC_007484.1	NC_006676.1	NZ_CP010318.1	NZ_CP009695.1	NZ_GL383159.1
NC_007483.1	NC_006677.1	NZ_CP010316.1	NZ_CP009600.1	NZ_GL383160.1
NC_009614.1	NC_006814.3	NZ_CP010268.1	NZ_CP009599.1	NZ_GL383161.1
NC_009615.1	NC_006823.1	NZ_CP010270.1	NZ_CP009720.1	NZ_GL383162.1
NC_007503.1	NC_006824.1	NZ_CP010269.1	NZ_CP009719.1	NZ_GL383163.1
NC_007498.2	NC_006833.1	NZ_CP010519.1	NZ_CP009718.1	NZ_GL383164.1
NC_007517.1	NC_006840.2	NZ_CP010436.1	NZ_CP009717.1	NZ_GL383165.1
NC_007515.1	NC_006841.2	NZ_CP010520.1	NZ_CP009902.1	NZ_GL383166.1
NC_007575.1	NC_006842.1	NZ_CP010521.1	NZ_CP009901.1	NZ_GL383167.1
NC_007645.1	NC_006908.1	NZ_CP010451.1	NZ_CP009900.1	NZ_GL383168.1
NC_007722.1	NC_007005.1	NZ_CP010452.1	NZ_CP009981.1	NZ_GL383169.1
NC_008358.1	NC_007109.1	NZ_AP014649.1	NZ_CP009980.1	NZ_GL383170.1
NC_007677.1	NC_007110.1	NZ_AP014650.1	NZ_CP009979.1	NZ_GL383171.1
NC_007678.1	NC_007111.1	NZ_AP014696.1	NZ_CP010088.1	NZ_GL383172.1
NC_007643.1	NC_007164.1	NZ_AP014582.1	NZ_CP010087.1	NZ_GL383173.1
NC_007641.1	NC_007168.1	NZ_AP014646.1	NZ_CP010086.2	NZ_GL383174.1
NC_007644.1	NC_007169.1	NZ_AP014622.1	NZ_CP010322.1	NZ_GL383175.1
NC_007797.1	NC_007170.1	NZ_CP010555.1	NZ_CP010321.1	NZ_GL383176.1
NC_007799.1	NC_007171.1	NZ_CP010585.1	NZ_CP010320.1	NZ_GL383177.1
NC_007798.1	NC_007181.1	NZ_CP010781.1	NZ_CP009367.1	NZ_GL383178.1
NC_008261.1	NC_007204.1	NZ_CP010782.1	NZ_CP009366.1	NZ_GL383179.1
NC_007794.1	NC_007244.2	NZ_CP007572.1	NZ_CP009492.1	NZ_GL383180.1
NC_009426.1	NC_007245.2	NZ_CP007571.1	NZ_CP009491.1	NZ_GL383181.1
NC_009427.1	NC_007246.2	NZ_CP007570.1	NZ_CP009490.1	NZ_GL383182.1
NC_007777.1	NC_007247.2	NZ_CP007573.1	NZ_CP009489.1	NZ_GL383183.1
NC_007778.1	NC_007248.2	NZ_CP010783.1	NZ_CP009704.1	NZ_GL383184.1
NC_007759.1	NC_007249.2	NZ_CP009325.1	NZ_CP009702.1	NZ_GL383185.1
NC_007795.1	NC_007250.2	NZ_CP009324.1	NZ_CP009703.1	NZ_GL383186.1
NC_007796.1	NC_007251.2	NZ_CP009328.1	NZ_CP009701.1	NZ_GL383187.1
NC_007908.1	NC_007252.2	NZ_CP009327.1	NZ_CP009723.1	NZ_GL383188.1
NC_007901.1	NC_007253.2	NZ_CP009326.1	NZ_CP009721.1	NZ_GL383189.1
NC_007951.1	NC_007254.2	NZ_CP009331.1	NZ_CP009722.1	NZ_GL383190.1
NC_007952.1	NC_007255.2	NZ_CP009330.1	NZ_CP009724.1	NZ_GL383191.1
NC_007953.1	NC_007256.2	NZ_CP009329.1	NZ_CP009757.1	NZ_GL383192.1
NC_007912.1	NC_007257.2	NZ_CP009335.1	NZ_CP009759.1	NZ_GL383193.1
NC_007955.1	NC_007258.2	NZ_CP009336.1	NZ_CP009758.1	NZ_GL383194.1
NC_007925.1	NC_007259.2	NZ_CP009334.1	NZ_CP009786.1	NZ_GL383195.1
NC_007954.1	NC_007260.2	NZ_CP009332.1	NZ_CP009785.1	NZ_GL383196.1
NC_007964.1	NC_007261.2	NZ_CP009333.1	NZ_CP009783.1	NZ_GL383197.1
NC_007959.1	NC_007262.2	NZ_CP009341.1	NZ_CP009784.1	NZ_GL383198.1
NC_007960.1	NC_007263.2	NZ_CP009340.1	NZ_CP009782.1	NZ_GL383199.1
NC_007961.1	NC_007264.2	NZ_CP009339.1	NZ_CP009801.1	NZ_GL383200.1
NC_008508.1	NC_007265.2	NZ_CP009369.1	NZ_CP009838.1	NZ_GL383201.1
NC_008509.1	NC_007266.2	NZ_CP009368.1	NZ_CP009837.1	NZ_GL383202.1
NC_008048.1	NC_007267.2	NZ_CP009464.1	NZ_CP009844.1	NZ_GL383203.1
NC_008036.1	NC_007268.2	NZ_CP009463.1	NZ_CP009842.1	NZ_GL383204.1
NC_009850.1	NC_007269.2	NZ_CP009462.1	NZ_CP009843.1	NZ_GL383205.1
NC_008209.1	NC_007270.2	NZ_CP009476.1	NZ_CP009991.1	NZ_GL383206.1
NC_008386.1	NC_007271.2	NZ_CP009475.1	NZ_CP009989.1	NZ_GL383207.1
NC_008387.1	NC_007272.2	NZ_CP009692.1	NZ_CP009990.1	NZ_GL383208.1
NC_008388.1	NC_007273.2	NZ_CP009691.1	NZ_CP009988.1	NZ_GL383209.1
NC_008389.1	NC_007284.2	NZ_CP009690.1	NZ_CP010103.1	NZ_GL383210.1
NC_008593.1	NC_007285.2	NZ_CP009689.1	NZ_CP010104.1	NZ_GL383211.1
NC_008255.1	NC_007286.2	NZ_CP009544.1	NZ_CP010114.1	NZ_GL383212.1
NC_008148.1	NC_007287.2	NZ_CP009543.1	NZ_CP010852.1	NZ_GL383213.1
NC_009009.1	NC_007295.1	NZ_CP009542.1	NZ_CP010853.1	NZ_GL383214.1
NC_008228.1	NC_007298.1	NZ_CP009700.1	NZ_CP010854.1	NZ_GL383215.1
NC_008312.1	NC_007333.1	NZ_CP009699.1	NZ_CP010525.1	NZ_GL383216.1
NC_008343.2	NC_007335.2	NZ_CP009698.1	NZ_CP010528.1	NZ_GL383217.1
NC_009879.1	NC_007350.1	NZ_CP009697.1	NZ_CP025732.1	NZ_GL383218.1
NC_008528.1	NC_007351.1	NZ_CP009696.1	NZ_CP025733.1	NZ_GL383219.1
NC_008530.1	NC_007352.1	NZ_CP009695.1	NZ_CP007470.1	NZ_GL383220.1
NC_008531.1	NC_007354.1	NZ_CP009596.1	NZ_CP007471.1	NZ_GL383221.1
NC_008496.1	NC_007366.1	NZ_CP009593.1	NZ_CP007472.1	NZ_GL383222.1
NC_008497.1	NC_007367.1	NZ_CP009594.1	NZ_CP015773.2	NZ_GL383223.1
NC_008498.1	NC_007368.1	NZ_CP009595.1	NZ_CP010432.1	NZ_GL383224.1
NC_008499.1	NC_007369.1	NZ_CP009600.1	NZ_CP015483.1	NZ_GL383225.1
NC_008525.1	NC_007370.1	NZ_CP009599.1	NZ_CP015484.1	NZ_GL383226.1
NC_008526.1	NC_007371.1	NZ_CP009720.1	NZ_CP015485.1	NZ_GL383227.1
NC_008502.1	NC_007372.1	NZ_CP009719.1	NZ_CP015486.1	NZ_GL383228.1
NC_008268.1	NC_007373.1	NZ_CP009718.1	NZ_CP010577.1	NZ_GL383229.1
NC_008269.1	NC_007374.1	NZ_CP009717.1	NZ_CP010578.1	NZ_GL383230.1
NC_008270.1	NC_007375.1	NZ_CP009902.1	NZ_CP010583.1	NZ_GL383231.1
NC_008271.1	NC_007376.1	NZ_CP009901.1	NZ_CP010582.1	NZ_GL383232.1
NC_008345.1	NC_007377.1	NZ_CP009900.1	NZ_CP010581.1	NZ_GL383233.1
NC_008346.1	NC_007378.1	NZ_CP009981.1	NZ_CP010580.1	NZ_GL383234.1
NC_008347.1	NC_007380.1	NZ_CP009980.1	NZ_CP010579.1	NZ_GL383235.1
NC_008344.1	NC_007381.1	NZ_CP009979.1	NZ_CP010947.1	NZ_GL383236.1
NC_008341.1	NC_007382.1	NZ_CP010088.1	NZ_CP010948.1	NZ_GL383237.1
NC_008342.1	NC_007404.1	NZ_CP010087.1	NZ_CP010949.1	NZ_GL383238.1
NC_008340.1	NC_007406.1	NZ_CP010086.2	NZ_CP010950.1	NZ_GL383239.1
NC_008570.1	NC_007426.1	NZ_CP010322.1	NZ_LN680001.1	NZ_GL383240.1
NC_008435.1	NC_007427.1	NZ_CP010321.1	NZ_LN626917.1	NZ_GL383241.1
NC_008576.1	NC_007428.1	NZ_CP010320.1	NZ_LN614756.1	NZ_GL383242.1
NC_011566.1	NC_007483.1	NZ_CP010816.1	NZ_LN649235.1	NZ_GL383243.1
NC_008711.1	NC_007484.1	NZ_CP011124.1	NZ_LN554884.1	NZ_GL383244.1
NC_008712.1	NC_007498.2	NZ_CP009367.1	NZ_LN649259.1	NZ_GL383245.1
NC_008713.1	NC_007503.1	NZ_CP009366.1	NZ_LN614830.1	NZ_GL383246.1
NC_008554.1	NC_007512.1	NZ_CP009492.1	NZ_LN681225.1	NZ_GL383247.1
NC_008596.1	NC_007514.1	NZ_CP009491.1	NZ_LN681226.1	NZ_GL383248.1
NC_008578.1	NC_007515.1	NZ_CP009490.1	NZ_CP011015.1	NZ_GL383249.1
NC_008609.1	NC_007517.1	NZ_CP009489.1	NZ_CP011016.1	NZ_GL383250.1
NC_008607.1	NC_007519.1	NZ_CP009704.1	NZ_CP011017.1	NZ_GL383251.1
NC_008608.1	NC_007520.2	NZ_CP009702.1	NZ_CP009907.1	NZ_GL383252.1
NC_008639.1	NC_007575.1	NZ_CP009703.1	NZ_CP009908.1	NZ_GL383253.1
NC_008818.1	NC_007577.1	NZ_CP009701.1	NZ_CP009042.1	NZ_GL383254.1
NC_008700.1	NC_007606.1	NZ_CP009723.1	NZ_CP009041.1	NZ_GL383255.1
NC_008709.1	NC_007607.1	NZ_CP009721.1	NZ_CP011100.1	NZ_GL383256.1
NC_008726.1	NC_007614.1	NZ_CP009722.1	NZ_CP008706.1	NZ_GL383257.1
NC_009446.1	NC_007615.1	NZ_CP009724.1	NZ_CP008707.1	NZ_GL383258.1
NC_008783.1	NC_007616.1	NZ_CP009757.1	NZ_CP008708.1	NZ_GL383259.1
NC_008781.1	NC_007617.1	NZ_CP009759.1	NZ_CP008709.1	NZ_GL383260.1
NC_008757.1	NC_007626.1	NZ_CP009758.1	NZ_CP011073.1	NZ_GL383261.1
NC_008758.1	NC_007633.1	NZ_CP009786.1	NZ_CP014241.1	NZ_GL383262.1
NC_008759.1	NC_007641.1	NZ_CP009785.1	NZ_CP013119.1	NZ_GL383263.1
NC_008760.1	NC_007643.1	NZ_CP009783.1	NZ_CP013143.1	NZ_GL383264.1
NC_008761.1	NC_007644.1	NZ_CP009784.1	NZ_FO834906.1	NZ_GL383265.1
NC_008762.1	NC_007645.1	NZ_CP009782.1	NZ_FO834904.1	NZ_GL383266.1
NC_008763.1	NC_007677.1	NZ_CP009801.1	NZ_FO834905.1	NZ_GL383267.1
NC_008764.1	NC_007678.1	NZ_CP009838.1	NZ_CP009933.1	NZ_GL383268.1
NC_008786.1	NC_007681.1	NZ_CP009837.1	NZ_CP011147.1	NZ_GL383269.1
NC_008771.1	NC_007716.1	NZ_CP009844.1	NZ_CP010811.1	NZ_GL383270.1
NC_008789.1	NC_007717.1	NZ_CP009842.1	NZ_CP010812.1	NZ_GL383271.1
NC_008816.1	NC_007718.1	NZ_CP009843.1	NZ_CP058307.1	NZ_GL383272.1
NC_008817.1	NC_007719.1	NZ_CP009991.1	NZ_CP017295.1	NZ_GL383273.1
NC_008825.1	NC_007720.1	NZ_CP009989.1	NZ_CP011217.1	NZ_GL383274.1
NC_008826.1	NC_007722.1	NZ_CP009990.1	NZ_CP009923.1	NZ_GL383275.1
NC_009328.1	NC_007759.1	NZ_CP009988.1	NZ_CP009924.1	NZ_GL383276.1
NC_009329.1	NC_007761.1	NZ_CP010103.1	NZ_CP009925.1	NZ_GL383277.1
NC_008942.1	NC_007762.1	NZ_CP010104.1	NZ_CP009926.1	NZ_GL383278.1
NC_009051.1	NC_007763.1	NZ_CP009605.1	NZ_CP010889.1	NZ_GL383279.1
NC_009012.1	NC_007764.1	NZ_CP009604.1	NZ_CP009225.1	NZ_GL383280.1
NC_009092.1	NC_007765.1	NZ_CP009606.1	NZ_CP011301.1	NZ_GL383281.1
NC_009337.1	NC_007766.1	NZ_CP009603.1	NZ_CP011295.1	NZ_GL383282.1
NC_009253.1	NC_007777.1	NZ_CP010114.1	NZ_CP011296.1	NZ_GL383283.1
NC_011420.2	NC_007778.1	NZ_CP010852.1	NZ_CP011297.1	NZ_GL383284.1
NC_011989.1	NC_007794.1	NZ_CP010853.1	NZ_CP011298.1	NZ_GL383285.1
NC_011988.1	NC_007795.1	NZ_CP010854.1	NZ_CP011303.1	NZ_GL383286.1
NC_011986.1	NC_007796.1	NZ_CP010525.1	NZ_CP011317.1	NZ_GL383287.1
NC_011991.1	NC_007797.1	NZ_CP010528.1	NZ_CP011118.1	NZ_GL383288.1
NC_011984.1	NC_007798.1	NZ_CP025732.1	NZ_CP011119.1	NZ_GL383289.1
NC_011981.1	NC_007799.1	NZ_CP025733.1	NZ_CP007497.1	NZ_GL383290.1
NC_011982.1	NC_007899.1	NZ_CP010876.1	NZ_CP007537.1	NZ_GL383291.1
NC_009379.1	NC_007900.1	NZ_CP010877.1	NZ_CP011386.1	NZ_GL383292.1
NC_009380.1	NC_007901.1	NZ_CP010878.1	NZ_CP010999.1	NZ_GL383293.1
NC_009706.1	NC_007908.1	NZ_CP010879.1	NZ_CP011359.1	NZ_GL383294.1
NC_009466.1	NC_007912.1	NZ_CP010880.1	NZ_LN849008.1	NZ_GL383295.1
NC_009515.1	NC_007925.1	NZ_CP010881.1	NZ_CP011415.1	NZ_GL383296.1
NC_009437.1	NC_007929.1	NZ_CP010882.1	NZ_CP011534.1	NZ_GL383297.1
NC_009439.1	NC_007930.1	NZ_CP007470.1	NZ_CP011372.1	NZ_GL383298.1
NC_009440.1	NC_007940.1	NZ_CP007471.1	NZ_CP011474.1	NZ_GL383299.1
NC_009441.1	NC_007951.1	NZ_CP007472.1	NZ_CP011349.1	NZ_GL383300.1
NC_009483.1	NC_007952.1	NZ_CP015773.2	NZ_CP011350.1	NZ_GL383301.1
NC_009511.1	NC_007953.1	NZ_CP010432.1	NZ_CP011355.1	NZ_GL383302.1
NC_009507.1	NC_007954.1	NZ_CP015483.1	NZ_CP011356.1	NZ_GL383303.1
NC_009508.1	NC_007955.1	NZ_CP015484.1	NZ_CP011357.1	NZ_GL383304.1
NC_009513.1	NC_007959.1	NZ_CP015485.1	NZ_CP011358.1	NZ_GL383305.1
NC_009616.1	NC_007960.1	NZ_CP015486.1	NZ_CP011351.1	NZ_GL383306.1
NC_009633.1	NC_007961.1	NZ_CP010577.1	NZ_CP011352.1	NZ_GL383307.1
NC_009785.1	NC_007963.1	NZ_CP010578.1	NZ_CP011353.1	NZ_GL383308.1
NC_009698.1	NC_007964.1	NZ_CP010583.1	NZ_CP011354.1	NZ_GL383309.1
NC_009636.1	NC_007971.2	NZ_CP010582.1	NZ_CP026964.1	NZ_GL383310.1
NC_009620.1	NC_007972.2	NZ_CP010581.1	NZ_CP026965.1	NZ_GL383311.1
NC_009621.1	NC_007973.1	NZ_CP010580.1	NZ_CP026966.1	NZ_GL383312.1
NC_009622.1	NC_007974.2	NZ_CP010579.1	NZ_CP026967.1	NZ_GL383313.1
NC_009634.1	NC_008010.2	NZ_CP010947.1	NZ_CP026962.1	NZ_GL383314.1
NC_009635.1	NC_008011.1	NZ_CP010948.1	NZ_CP026963.1	NZ_GL383315.1
NC_009637.1	NC_008012.1	NZ_CP010949.1	NZ_CP026076.1	NZ_GL383316.1
NC_009655.1	NC_008013.1	NZ_CP010950.1	NZ_CP026961.1	NZ_GL383317.1
NC_011144.1	NC_008014.1	NZ_CP011004.1	NZ_CP026080.1	NZ_GL383318.1
NC_011143.1	NC_008025.1	NZ_LN680001.1	NZ_CP026081.1	NZ_GL383319.1
NC_009664.2	NC_008036.1	NZ_LM995446.1	NZ_CP026063.1	NZ_GL383320.1
NC_009806.1	NC_008048.1	NZ_LN626917.1	NZ_CP026960.1	NZ_GL383321.1
NC_009660.1	NC_008054.1	NZ_LN614756.1	NZ_CP026064.1	NZ_GL383322.1
NC_009667.1	NC_008095.1	NZ_LN649235.1	NZ_CP026065.1	NZ_GL383323.1
NC_009668.1	NC_008148.1	NZ_LM993812.1	NZ_CP026067.1	NZ_GL383324.1
NC_009669.1	NC_008209.1	NZ_LN554884.1	NZ_CP026070.1	NZ_GL383325.1
NC_009670.1	NC_008226.2	NZ_LN649259.1	NZ_CP026071.1	NZ_GL383326.1
NC_009671.1	NC_008228.1	NZ_LN614830.1	NZ_CP026957.1	NZ_GL383327.1
NC_009672.1	NC_008255.1	NZ_LN681225.1	NZ_CP026953.1	NZ_GL383328.1
NC_009674.1	NC_008260.1	NZ_LN681226.1	NZ_CP026954.1	NZ_GL383329.1
NC_009673.1	NC_008261.1	NZ_CP011015.1	NZ_CP026955.1	NZ_GL383330.1
NC_009715.2	NC_008268.1	NZ_CP011016.1	NZ_CP026956.1	NZ_GL383331.1
NC_009718.1	NC_008269.1	NZ_CP011017.1	NZ_CP026968.1	NZ_GL383332.1
NC_009719.1	NC_008270.1	NZ_CP009907.1	NZ_CP026969.1	NZ_GL383333.1
NC_009714.1	NC_008271.1	NZ_CP009908.1	NZ_CP026970.1	NZ_GL383334.1
NC_009713.1	NC_008278.1	NZ_CP009042.1	NZ_CP026971.1	NZ_GL383335.1
NC_009712.1	NC_008311.1	NZ_CP009041.1	NZ_CP026972.1	NZ_GL383336.1
NC_009720.1	NC_008312.1	NZ_CP011100.1	NZ_CP026077.1	NZ_GL383337.1
NC_009717.1	NC_008340.1	NZ_CP008706.1	NZ_CP026078.1	NZ_GL383338.1
NC_010602.1	NC_008341.1	NZ_CP008707.1	NZ_CP026079.1	NZ_GL383339.1
NC_010843.1	NC_008342.1	NZ_CP008708.1	NZ_CP026066.1	NZ_GL383340.1
NC_010844.1	NC_008343.2	NZ_CP008709.1	NZ_CP026068.1	NZ_GL383341.1
NC_009783.1	NC_008344.1	NZ_CP011073.1	NZ_CP026069.1	NZ_GL383342.1
NC_009784.1	NC_008345.1	NZ_CP014241.1	NZ_CP026072.1	NZ_GL383343.1
NC_009777.1	NC_008346.1	NZ_HF572917.1	NZ_CP026958.1	NZ_GL383344.1
NC_009767.1	NC_008347.1	NC_022742.1	NZ_CP026959.1	NZ_GL383345.1
NC_009828.1	NC_008358.1	NC_022743.1	NZ_CP026073.1	NZ_GL383346.1
NC_009776.1	NC_008386.1	NC_022741.1	NZ_CP026074.1	NZ_GL383347.1
NC_009831.1	NC_008387.1	NZ_CP013119.1	NZ_CP026075.1	NZ_GL383348.1
NC_009925.1	NC_008388.1	NZ_CP013143.1	NZ_CP007560.1	NZ_GL383349.1
NC_009926.1	NC_008389.1	NZ_FO834906.1	NZ_CP007561.1	NZ_GL383350.1
NC_009927.1	NC_008435.1	NZ_FO834904.1	NZ_CP007562.1	NZ_GL383351.1
NC_009928.1	NC_008496.1	NZ_FO834905.1	NZ_CP011535.2	NZ_GL383352.1
NC_009929.1	NC_008497.1	NZ_CP009933.1	NZ_CP011663.1	NZ_GL383353.1
NC_009930.1	NC_008498.1	NZ_CP011147.1	NZ_CP007670.1	NZ_GL383354.1
NC_009931.1	NC_008499.1	NZ_CP010811.1	NZ_CP007671.1	NZ_GL383355.1
NC_009932.1	NC_008502.1	NZ_CP010812.1	NZ_CP007674.1	NZ_GL383356.1
NC_009933.1	NC_008508.1	NZ_CP058307.1	NZ_CP007675.1	NZ_GL383357.1
NC_009934.1	NC_008509.1	NZ_CP017295.1	NZ_CP008776.1	NZ_GL383358.1
NC_009952.1	NC_008513.1	NZ_CP011018.1	NZ_CP011574.1	NZ_GL383359.1
NC_009955.1	NC_008525.1	NZ_CP011019.1	NZ_CP011573.1	NZ_GL383360.1
NC_009956.1	NC_008526.1	NZ_CP011217.1	NZ_CP011578.1	NZ_GL383361.1
NC_009957.1	NC_008528.1	NZ_CP009923.1	NZ_CP011577.1	NZ_GL383362.1
NC_009958.1	NC_008530.1	NZ_CP009924.1	NZ_CP011576.1	NZ_GL383363.1
NC_009959.1	NC_008531.1	NZ_CP009925.1	NZ_CP011575.1	NZ_GL383364.1
NC_009881.1	NC_008554.1	NZ_CP009926.1	NZ_CP011618.1	NZ_GL383365.1
NC_009953.1	NC_008570.1	NZ_CP010889.1	NZ_CP011617.1	NZ_GL383366.1
NC_009901.1	NC_008571.1	NZ_CP009225.1	NZ_CP011616.1	NZ_GL383367.1
NC_009954.1	NC_008576.1	NZ_CP011301.1	NZ_CP011613.1	NZ_GL383368.1
NC_009922.1	NC_008578.1	NZ_CP011295.1	NZ_CP011614.1	NZ_GL383369.1
NC_011529.1	NC_008593.1	NZ_CP011296.1	NZ_CP011615.1	NZ_GL383370.1
NC_009943.1	NC_008596.1	NZ_CP011297.1	NZ_CP011612.1	NZ_GL383371.1
NC_012587.1	NC_008607.1	NZ_CP011298.1	NZ_CP011610.1	NZ_GL383372.1
NC_000914.2	NC_008608.1	NZ_CP011303.1	NZ_CP011603.1	NZ_GL383373.1
NC_012586.1	NC_008609.1	NZ_CP009686.1	NZ_CP011604.1	NZ_GL383374.1
NC_010003.1	NC_008618.1	NZ_CP011317.1	NZ_CP011605.1	NZ_GL383375.1
NC_010002.1	NC_008639.1	NZ_CP007594.1	NZ_CP011606.1	NZ_GL383376.1
NC_010001.1	NC_008686.1	NZ_CP011118.1	NZ_CP011607.1	NZ_GL383377.1
NC_010163.1	NC_008687.1	NZ_CP011119.1	NZ_CP011609.1	NZ_GL383378.1
NC_010175.1	NC_008688.1	NZ_CP011320.1	NZ_CP011611.1	NZ_GL383379.1
NC_010168.1	NC_008700.1	NZ_CP011321.1	NZ_CP011608.1	NZ_GL383380.1
NC_011978.1	NC_008709.1	NZ_CP011322.1	NZ_CP011624.1	NZ_GL383381.1
NC_010337.2	NC_008710.1	NZ_CP011324.1	NZ_CP011623.1	NZ_GL383382.1
NC_012039.1	NC_008711.1	NZ_CP007497.1	NZ_CP011619.1	NZ_GL383383.1
NC_012040.1	NC_008712.1	NZ_CP007537.1	NZ_CP011620.1	NZ_GL383384.1
NC_010995.1	NC_008713.1	NZ_CP011398.2	NZ_CP011621.1	NZ_GL383385.1
NC_010336.1	NC_008726.1	NZ_CP011399.1	NZ_CP011622.1	NZ_GL383386.1
NC_010331.1	NC_008757.1	NZ_CP011397.1	NZ_CP011636.1	NZ_GL383387.1
NC_010503.1	NC_008758.1	NZ_CP011386.1	NZ_CP011627.1	NZ_GL383388.1
NC_010519.1	NC_008759.1	NZ_CP011416.1	NZ_CP011633.1	NZ_GL383389.1
NC_010717.2	NC_008760.1	NZ_CP011417.1	NZ_CP011628.1	NZ_GL383390.1
NC_010794.1	NC_008761.1	NZ_CP011418.1	NZ_CP011625.1	NZ_GL383391.1
NC_011229.1	NC_008762.1	NZ_CP010999.1	NZ_CP011634.1	NZ_GL383392.1
NC_011224.1	NC_008763.1	NZ_CP011359.1	NZ_CP011629.1	NZ_GL383393.1
NC_011226.1	NC_008764.1	NZ_LN849008.1	NZ_CP011630.1	NZ_GL383394.1
NC_011247.1	NC_008771.1	NZ_CP011415.1	NZ_CP011631.1	NZ_GL383395.1
NC_011257.1	NC_008781.1	NZ_CP011534.1	NZ_CP011626.1	NZ_GL383396.1
NC_011259.1	NC_008783.1	NZ_CP011372.1	NZ_CP011632.1	NZ_GL383397.1
NC_011261.1	NC_008786.1	NZ_CP011474.1	NZ_CP011635.1	NZ_GL383398.1
NC_011265.1	NC_008789.1	NZ_CP011349.1	NZ_CP011642.1	NZ_GL383399.1
NC_011245.1	NC_008791.1	NZ_CP011350.1	NZ_CP011641.1	NZ_GL383400.1
NC_011262.1	NC_008800.1	NZ_CP011355.1	NZ_CP011637.1	NZ_GL383401.1
NC_011264.1	NC_008816.1	NZ_CP011356.1	NZ_CP011638.1	NZ_GL383402.1
NC_011248.1	NC_008817.1	NZ_CP011357.1	NZ_CP011640.1	NZ_GL383403.1
NC_011249.1	NC_008818.1	NZ_CP011358.1	NZ_CP011639.1	NZ_GL383404.1
NC_011250.1	NC_008825.1	NZ_CP011351.1	NZ_CP011647.1	NZ_GL383405.1
NC_011251.1	NC_008826.1	NZ_CP011352.1	NZ_CP011643.1	NZ_GL383406.1
NC_011254.1	NC_008942.1	NZ_CP011353.1	NZ_CP011644.1	NZ_GL383407.1
NC_011256.1	NC_009009.1	NZ_CP011354.1	NZ_CP011645.1	NZ_GL383408.1
NC_010505.1	NC_009012.1	NZ_CP026964.1	NZ_CP011646.1	NZ_GL383409.1
NC_010510.1	NC_009051.1	NZ_CP026965.1	NZ_CP011657.1	NZ_GL383410.1
NC_010509.1	NC_009089.1	NZ_CP026966.1	NZ_CP011654.1	NZ_GL383411.1
NC_010514.1	NC_009092.1	NZ_CP026967.1	NZ_CP011655.1	NZ_GL383412.1
NC_010517.1	NC_009138.1	NZ_CP026962.1	NZ_CP011653.1	NZ_GL383413.1
NC_010518.1	NC_009142.1	NZ_CP026963.1	NZ_CP011651.1	NZ_GL383414.1
NC_010502.1	NC_009253.1	NZ_CP026076.1	NZ_CP011652.1	NZ_GL383415.1
NC_010504.1	NC_009328.1	NZ_CP026961.1	NZ_CP011656.1	NZ_GL383416.1
NC_010507.1	NC_009329.1	NZ_CP026080.1	NZ_CP011597.1	NZ_GL383417.1
NC_010531.1	NC_009337.1	NZ_CP026081.1	NZ_CP011594.1	NZ_GL383418.1
NC_010524.1	NC_009344.1	NZ_CP026063.1	NZ_CP011596.1	NZ_GL383419.1
NC_010581.1	NC_009348.1	NZ_CP026960.1	NZ_CP011592.1	NZ_GL383420.1
NC_010580.1	NC_009349.1	NZ_CP026064.1	NZ_CP011593.1	NZ_GL383421.1
NC_010578.1	NC_009350.1	NZ_CP026065.1	NZ_CP011595.1	NZ_GL383422.1
NC_010556.1	NC_009355.1	NZ_CP026067.1	NZ_CP011068.1	NZ_GL383423.1
NC_010549.1	NC_009356.1	NZ_CP026070.1	NZ_CP010795.2	NZ_GL383424.1
NC_010550.1	NC_009357.1	NZ_CP026071.1	NZ_CP010779.1	NZ_GL383425.1
NC_010725.1	NC_009358.1	NZ_CP026957.1	NZ_CP010780.1	NZ_GL383426.1
NC_010727.1	NC_009359.1	NZ_CP026953.1	NZ_CP011528.1	NZ_GL383427.1
NC_010721.1	NC_009360.1	NZ_CP026954.1	NZ_CP011529.1	NZ_GL383428.1
NC_010571.1	NC_009361.1	NZ_CP026955.1	NZ_CP011526.1	NZ_GL383429.1
NC_010718.1	NC_009362.1	NZ_CP026956.1	NZ_CP011527.1	NZ_GL383430.1
NC_010715.1	NC_009363.1	NZ_CP026968.1	NZ_CP011511.1	NZ_GL383431.1
NC_010724.1	NC_009364.1	NZ_CP026969.1	NZ_CP011509.1	NZ_GL383432.1
NC_010628.1	NC_009365.1	NZ_CP026970.1	NZ_CP011882.1	NZ_GL383433.1
NC_010631.1	NC_009366.1	NZ_CP026971.1	NZ_CP011854.1	NZ_GL383434.1
NC_010632.1	NC_009367.1	NZ_CP026972.1	NZ_CP030117.1	NZ_GL383435.1
NC_010630.1	NC_009368.1	NZ_CP026077.1	NZ_CP011939.1	NZ_GL383436.1
NC_010633.1	NC_009369.1	NZ_CP026078.1	NZ_HG316453.1	NZ_GL383437.1
NC_010629.1	NC_009370.1	NZ_CP026079.1	NZ_CP011930.1	NZ_GL383438.1
NC_010622.1	NC_009371.1	NZ_CP026066.1	NZ_AP014808.1	NZ_GL383439.1
NC_010623.1	NC_009372.1	NZ_CP026068.1	NZ_CP008774.1	NZ_GL383440.1
NC_010625.1	NC_009373.1	NZ_CP026069.1	NZ_CP008775.1	NZ_GL383441.1
NC_010627.1	NC_009374.1	NZ_CP026072.1	NZ_CP007672.1	NZ_GL383442.1
NC_011025.1	NC_009375.1	NZ_CP026958.1	NZ_CP007673.1	NZ_GL383443.1
NC_010644.1	NC_009379.1	NZ_CP026959.1	NZ_CP007676.1	NZ_GL383444.1
NC_010674.1	NC_009380.1	NZ_CP026073.1	NZ_CP007677.1	NZ_GL383445.1
NC_010680.1	NC_009426.1	NZ_CP026074.1	NZ_CP007678.1	NZ_GL383446.1
NC_010682.1	NC_009427.1	NZ_CP026075.1	NZ_CP007679.1	NZ_GL383447.1
NC_010678.1	NC_009437.1	NZ_CP007560.1	NZ_CP007657.1	NZ_GL383448.1
NC_010683.1	NC_009439.1	NZ_CP007561.1	NZ_CP007658.1	NZ_GL383449.1
NC_010655.1	NC_009440.1	NZ_CP007562.1	NZ_CP011024.1	NZ_GL383450.1
NC_012026.1	NC_009441.1	NZ_CP011535.2	NZ_CP012022.2	NZ_GL383451.1
NC_012108.1	NC_009446.1	NZ_CP011663.1	NZ_CP012026.1	NZ_GL383452.1
NC_012109.1	NC_009464.1	NZ_CP007275.1	NZ_CP012027.1	NZ_GL383453.1
NC_010814.1	NC_009465.1	NZ_CP007670.1	NZ_CP012028.1	NZ_GL383454.1
NC_010815.1	NC_009466.1	NZ_CP007671.1	NZ_CP012024.1	NZ_GL383455.1
NC_010803.1	NC_009483.1	NZ_CP007674.1	NZ_CP012025.1	NZ_GL383456.1
NC_011899.1	NC_009488.1	NZ_CP007675.1	NZ_LN824140.1	NZ_GL383457.1
NC_011027.1	NC_009495.1	NZ_CP008776.1	NZ_CP012045.1	NZ_GL383458.1
NC_011026.1	NC_009496.1	NZ_CP011574.1	NZ_CP012066.1	NZ_GL383459.1
NC_010831.1	NC_009497.1	NZ_CP011573.1	NZ_CP021342.1	NZ_GL383460.1
NC_012781.1	NC_009507.1	NZ_CP011578.1	NZ_CP012006.1	NZ_GL383461.1
NC_011059.1	NC_009508.1	NZ_CP011577.1	NZ_CP012007.1	NZ_GL383462.1
NC_011061.1	NC_009511.1	NZ_CP011576.1	NZ_CP012008.1	NZ_GL383463.1
NC_011060.1	NC_009513.1	NZ_CP011575.1	NZ_CP012004.1	NZ_GL383464.1
NC_012526.1	NC_009515.1	NZ_CP011618.1	NZ_CP012005.1	NZ_GL383465.1
NC_012527.1	NC_009613.3	NZ_CP011617.1	NZ_CP021347.1	NZ_GL383466.1
NC_012529.1	NC_009614.1	NZ_CP011616.1	NZ_CP021348.1	NZ_GL383467.1
NC_012528.1	NC_009615.1	NZ_CP011613.1	NZ_CP012095.1	NZ_GL383468.1
NC_011146.1	NC_009616.1	NZ_CP011614.1	NZ_CP012099.1	NZ_GL383469.1
NC_011766.1	NC_009620.1	NZ_CP011615.1	NZ_CP012100.1	NZ_GL383470.1
NC_011295.1	NC_009621.1	NZ_CP011612.1	NZ_CP012101.1	NZ_GL383471.1
NC_011297.1	NC_009622.1	NZ_CP011610.1	NZ_CP012102.1	NZ_GL383472.1
NC_011296.1	NC_009633.1	NZ_CP011603.1	NZ_CP012103.1	NZ_GL383473.1
NC_012559.1	NC_009634.1	NZ_CP011604.1	NZ_CP012104.1	NZ_GL383474.1
NC_011653.1	NC_009635.1	NZ_CP011605.1	NZ_CP012105.1	NZ_GL383475.1
NC_011365.1	NC_009636.1	NZ_CP011606.1	NZ_CP012106.1	NZ_GL383476.1
NC_011367.1	NC_009637.1	NZ_CP011607.1	NZ_CP012107.1	NZ_GL383477.1
NC_011369.1	NC_009655.1	NZ_CP011609.1	NZ_CP012108.1	NZ_GL383478.1
NC_011368.1	NC_009660.1	NZ_CP011611.1	NZ_CP012119.2	NZ_GL383479.1
NC_011366.1	NC_009664.2	NZ_CP011608.1	NZ_CP025490.1	NZ_GL383480.1
NC_011370.1	NC_009667.1	NZ_CP011624.1	NZ_CP012118.2	NZ_GL383481.1
NC_011371.1	NC_009668.1	NZ_CP011623.1	NZ_CP012120.2	NZ_GL383482.1
NC_011769.1	NC_009669.1	NZ_CP011619.1	NZ_CP012121.2	NZ_GL383483.1
NC_011761.1	NC_009670.1	NZ_CP011620.1	NZ_CP025489.1	NZ_GL383484.1
NC_012438.1	NC_009671.1	NZ_CP011621.1	NZ_CP012111.1	NZ_GL383485.1
NC_012440.1	NC_009672.1	NZ_CP011622.1	NZ_CP010567.1	NZ_GL383486.1
NC_012439.1	NC_009673.1	NZ_CP011636.1	NZ_CP010568.1	NZ_GL383487.1
NC_011661.1	NC_009674.1	NZ_CP011627.1	NZ_CP010569.1	NZ_GL383488.1
NC_011959.1	NC_009698.1	NZ_CP011633.1	NZ_CP010570.1	NZ_GL383489.1
NC_011961.1	NC_009706.1	NZ_CP011628.1	NZ_CP010571.1	NZ_GL383490.1
NC_012115.1	NC_009712.1	NZ_CP011625.1	NZ_CP010572.1	NZ_GL383491.1
NC_011666.1	NC_009713.1	NZ_CP011634.1	NZ_CP012145.1	NZ_GL383492.1
NC_014034.1	NC_009714.1	NZ_CP011629.1	NZ_CP012136.1	NZ_GL383493.1
NC_014035.1	NC_009715.2	NZ_CP011630.1	NZ_CP012146.1	NZ_GL383494.1
NC_011852.1	NC_009717.1	NZ_CP011631.1	NZ_CP026976.1	NZ_GL383495.1
NC_011830.1	NC_009718.1	NZ_CP011626.1	NZ_CP026041.1	NZ_GL383496.1
NC_011831.1	NC_009719.1	NZ_CP011632.1	NZ_CP026042.1	NZ_GL383497.1
NC_011832.1	NC_009720.1	NZ_CP011635.1	NZ_CP009470.1	NZ_GL383498.1
NC_011901.1	NC_009731.1	NZ_CP011642.1	NZ_CP009676.1	NZ_GL383499.1
NC_011916.1	NC_009767.1	NZ_CP011641.1	NZ_CP009762.1	NZ_GL383500.1
NC_011886.1	NC_009776.1	NZ_CP011637.1	NZ_CP010309.1	NZ_GL383501.1
NC_011879.1	NC_009777.1	NZ_CP011638.1	NZ_CP012159.1	NZ_GL383502.1
NC_011881.1	NC_009783.1	NZ_CP011640.1	NZ_CP012196.1	NZ_GL383503.1
NC_011898.1	NC_009784.1	NZ_CP011639.1	NZ_CP012187.1	NZ_GL383504.1
NC_011894.1	NC_009785.1	NZ_CP011647.1	NZ_CP012188.1	NZ_GL383505.1
NC_011892.1	NC_009806.1	NZ_CP011643.1	NZ_CP012189.1	NZ_GL383506.1
NC_011887.1	NC_009828.1	NZ_CP011644.1	NZ_CP012190.1	NZ_GL383507.1
NC_011893.1	NC_009831.1	NZ_CP011645.1	NZ_CP012191.1	NZ_GL383508.1
NC_011895.1	NC_009850.1	NZ_CP011646.1	NZ_CP009982.1	NZ_GL383509.1
NC_011888.1	NC_009879.1	NZ_CP011657.1	NZ_CP009983.1	NZ_GL383510.1
NC_011889.1	NC_009881.1	NZ_CP011654.1	NZ_CP012148.1	NZ_GL383511.1
NC_011890.1	NC_009901.1	NZ_CP011655.1	NZ_LT907989.1	NZ_GL383512.1
NC_011883.1	NC_009922.1	NZ_CP011653.1	NZ_LT907990.1	NZ_GL383513.1
NC_011891.1	NC_009925.1	NZ_CP011651.1	NZ_LN847353.1	NZ_GL383514.1
NC_012029.1	NC_009926.1	NZ_CP011652.1	NZ_LN868200.1	NZ_GL383515.1
NC_012028.1	NC_009927.1	NZ_CP011656.1	NZ_CP012067.1	NC_014370.1
NC_012030.1	NC_009928.1	NZ_CP011597.1	NZ_CP011995.1	NC_014371.1
NC_011979.1	NC_009929.1	NZ_CP011594.1	NZ_CP012369.1	NZ_GL383584.1
NC_012034.1	NC_009930.1	NZ_CP011596.1	NZ_CP012370.1	NZ_GL383585.1
NC_012036.1	NC_009931.1	NZ_CP011592.1	NZ_CP010449.1	NZ_GL383586.1
NC_012037.1	NC_009932.1	NZ_CP011593.1	NZ_CP010450.1	NZ_GL383587.1
NC_012589.1	NC_009933.1	NZ_CP011595.1	NZ_CP011419.1	NZ_GL383588.1
NC_013009.1	NC_009934.1	NZ_CP011068.1	NZ_CP012506.2	NZ_GL383589.1
NC_012883.1	NC_009937.1	NZ_CP010867.1	NZ_CP036253.1	NZ_GL383590.1
NC_012483.1	NC_009939.1	NZ_CP010795.2	NZ_CP009236.1	NZ_GL383591.1
NC_012846.1	NC_009943.1	NZ_CP010779.1	NZ_CP012593.1	NZ_GL383592.1
NC_012847.1	NC_009952.1	NZ_CP010780.1	NZ_CP012594.1	NZ_GL383593.1
NC_012590.1	NC_009953.1	NZ_CP011528.1	NZ_CP012595.1	NZ_GL383594.1
NC_010813.1	NC_009954.1	NZ_CP011529.1	NZ_CP012596.1	NZ_GL383595.1
NC_012997.1	NC_009955.1	NZ_CP007689.1	NZ_CP012588.1	NZ_GL383596.1
NC_012691.1	NC_009956.1	NZ_CP007688.1	NZ_CP012639.1	NZ_GL383597.1
NC_012669.1	NC_009957.1	NZ_CP011526.1	NZ_CP012649.1	NZ_GL383598.1
NC_013037.1	NC_009958.1	NZ_CP011527.1	NZ_CP012648.1	NZ_GL383599.1
NC_012704.1	NC_009959.1	NZ_CP007687.1	NZ_CP010890.1	NZ_GL383600.1
NC_012803.1	NC_010001.1	NZ_CP007686.1	NZ_CP010891.1	NZ_GL383601.1
NC_013173.1	NC_010002.1	NZ_CP007685.1	NZ_CP010411.1	NZ_GL383602.1
NC_013093.1	NC_010003.1	NZ_CP011511.1	NZ_CP010412.1	NZ_GL383603.1
NC_013124.1	NC_010127.1	NZ_CP007684.1	NZ_CP010413.1	NZ_GL383604.1
NC_013162.1	NC_010128.1	NZ_CP011509.1	NZ_CP010414.1	NZ_GL383605.1
NC_012785.1	NC_010129.1	NZ_CP007667.1	NZ_CP012675.1	NZ_GL383606.1
NC_013172.1	NC_010130.1	NZ_CP011882.1	NZ_LN877293.1	NZ_GL383607.1
NC_012881.1	NC_010131.1	NZ_CP011854.1	NZ_CP012679.1	NZ_GL383608.1
NC_014041.1	NC_010132.1	NZ_CP030117.1	NZ_CP012685.1	NZ_GL383609.1
NC_012917.1	NC_010133.1	NZ_CP011938.1	NZ_CP012686.1	NZ_GL383610.1
NC_012968.1	NC_010134.1	NZ_CP011939.1	NZ_CP012712.1	NZ_GL383611.1
NC_012969.1	NC_010135.1	NZ_HG316453.1	NZ_CP012343.1	NZ_GL383612.1
NC_012970.1	NC_010136.1	NZ_CP011930.1	NZ_CP010402.1	NZ_GL383613.1
NC_012972.1	NC_010137.1	NZ_AP014808.1	NZ_CP010403.1	NZ_GL383614.1
NC_012982.1	NC_010138.1	NZ_CP011495.1	NZ_CP010404.1	NZ_GL383615.1
NC_012983.1	NC_010139.1	NZ_CP011496.1	NZ_CP019945.1	NZ_GL383616.1
NC_013061.1	NC_010140.1	NZ_CP008774.1	NZ_CP012541.1	NZ_GL383617.1
NC_013170.1	NC_010141.1	NZ_CP008775.1	NZ_CP012522.1	NZ_GL383618.1
NC_013159.1	NC_010142.1	NZ_CP007672.1	NZ_CP012695.1	NZ_GL383619.1
NC_013165.1	NC_010143.1	NZ_CP007673.1	NZ_CP012687.1	NZ_GL383620.1
NC_013192.1	NC_010144.1	NZ_CP007676.1	NZ_CP012688.1	NZ_GL383621.1
NC_013169.1	NC_010145.1	NZ_CP007677.1	NZ_CP012650.1	NZ_GL383622.1
NC_013158.1	NC_010146.1	NZ_CP007678.1	NZ_CP012657.1	NZ_GL383623.1
NC_013202.1	NC_010160.1	NZ_CP007679.1	NZ_CP012655.1	NZ_GL383624.1
NC_013201.1	NC_010161.1	NZ_CP007657.1	NZ_CP012651.1	NZ_GL383625.1
NC_013156.1	NC_010162.1	NZ_CP007658.1	NZ_CP012652.1	NZ_GL383626.1
NC_013157.1	NC_010163.1	NZ_CP011024.1	NZ_CP012659.1	NZ_GL383627.1
NC_013132.1	NC_010168.1	NZ_CP012022.2	NZ_CP012660.1	NZ_GL383628.1
NC_013131.1	NC_010170.1	NZ_CP012026.1	NZ_CP012653.1	NZ_GL383629.1
NC_013174.1	NC_010175.1	NZ_CP012027.1	NZ_CP012656.1	NZ_GL383630.1
NC_013166.1	NC_010287.1	NZ_CP012028.1	NZ_CP012658.1	NZ_GL383631.1
NC_013171.1	NC_010296.1	NZ_CP012021.1	NZ_CP012654.1	NZ_GL383632.1
NC_013164.1	NC_010331.1	NZ_CP012024.1	NZ_CP009557.1	NZ_GL383633.1
NC_013222.1	NC_010336.1	NZ_CP012025.1	NZ_CP009558.1	NZ_GL383634.1
NC_013790.1	NC_010337.2	NZ_LN824140.1	NZ_CP009456.1	NZ_GL383635.1
NC_013216.1	NC_010371.1	NZ_CP012045.1	NZ_CP009457.1	NZ_GL383636.1
NC_013203.1	NC_010376.1	NZ_CP012066.1	NZ_CP009765.1	NZ_GL383637.1
NC_013204.1	NC_010394.1	NZ_CP021342.1	NZ_CP009766.1	NZ_GL383638.1
NC_013205.1	NC_010397.1	NZ_CP012006.1	NZ_CP011286.1	NZ_GL383639.1
NC_013206.1	NC_010399.1	NZ_CP012007.1	NZ_CP011287.1	NZ_GL383640.1
NC_013207.1	NC_010407.1	NZ_CP012008.1	NZ_CP012513.1	NZ_GL383641.1
NC_013208.1	NC_010408.1	NZ_CP012004.1	NZ_CP012514.1	NZ_GL383642.1
NC_013223.1	NC_010466.1	NZ_CP012005.1	NZ_CP012830.1	NZ_GL383643.1
NC_013224.1	NC_010467.1	NZ_CP021347.1	NZ_CP012753.1	NZ_GL383644.1
NC_013729.1	NC_010469.1	NZ_CP021348.1	NZ_CP012754.1	NZ_GL383645.1
NC_013235.1	NC_010470.1	NZ_CP012095.1	NZ_CP012755.1	NZ_GL383646.1
NC_013510.1	NC_010471.1	NZ_CP012099.1	NZ_CP012756.1	NZ_GL383647.1
NC_013517.1	NC_010502.1	NZ_CP012100.1	NZ_CP012757.1	NZ_GL383648.1
NC_013518.1	NC_010503.1	NZ_CP012101.1	NZ_CP012831.1	NZ_GL383649.1
NC_013519.1	NC_010504.1	NZ_CP012102.1	NZ_CP011400.1	NZ_GL383650.1
NC_013946.1	NC_010505.1	NZ_CP012103.1	NZ_CP011269.1	NZ_GL383651.1
NC_013532.1	NC_010507.1	NZ_CP012104.1	NZ_CP011401.1	NZ_GL383652.1
NC_013947.1	NC_010509.1	NZ_CP012105.1	NZ_CP011440.1	NZ_GL383653.1
NC_013515.1	NC_010510.1	NZ_CP012106.1	NZ_CP011441.1	NZ_GL383654.1
NC_013516.1	NC_010514.1	NZ_CP012107.1	NZ_CP011442.1	NZ_GL383655.1
NC_013385.1	NC_010517.1	NZ_CP012108.1	NZ_CP011443.1	NZ_GL383656.1
NC_013386.1	NC_010518.1	NZ_CP012125.1	NZ_CP011444.1	NZ_GL383657.1
NC_013407.1	NC_010519.1	NZ_CP012126.1	NZ_CP011445.1	NZ_GL383658.1
NC_013408.1	NC_010524.1	NZ_CP012127.1	NZ_CP011446.1	NZ_GL383659.1
NC_013409.1	NC_010531.1	NZ_CP012119.2	NZ_CP011447.1	NZ_GL383660.1
NC_013960.1	NC_010545.1	NZ_CP025490.1	NZ_CP011448.1	NZ_GL383661.1
NC_013958.1	NC_010549.1	NZ_CP012118.2	NZ_CP012381.1	NZ_GL383662.1
NC_013422.1	NC_010550.1	NZ_CP012120.2	NZ_CP012696.1	NZ_GL383663.1
NC_013441.1	NC_010554.1	NZ_CP012121.2	NZ_CP012937.1	NZ_GL383664.1
NC_013442.1	NC_010555.1	NZ_CP025489.1	NZ_CP012914.1	NZ_GL383665.1
NC_013501.1	NC_010556.1	NZ_CP012111.1	NZ_CP012915.1	NZ_GL383666.1
NC_013502.1	NC_010571.1	NZ_CP010567.1	NZ_CP012916.1	NZ_GL383667.1
NC_013595.1	NC_010572.1	NZ_CP010568.1	NZ_CP012917.1	NZ_GL383668.1
NC_013596.1	NC_010578.1	NZ_CP010569.1	NZ_CP012918.1	NZ_GL383669.1
NC_013512.1	NC_010580.1	NZ_CP010570.1	NZ_CP012919.1	NZ_GL383670.1
NC_013522.1	NC_010581.1	NZ_CP010571.1	NZ_CP012832.1	NZ_GL383671.1
NC_013521.1	NC_010602.1	NZ_CP010572.1	NZ_CP023771.1	NZ_GL383672.1
NC_013520.1	NC_010610.1	NZ_CP012145.1	NZ_CP012952.1	NZ_GL383673.1
NC_013530.1	NC_010617.1	NZ_CP012136.1	NZ_CP012953.1	NZ_GL383674.1
NC_013531.1	NC_010622.1	NZ_CP012146.1	NZ_CP012955.1	NZ_GL383675.1
NC_013523.1	NC_010623.1	NZ_CP026043.1	NZ_CP012956.1	NZ_GL383676.1
NC_013524.1	NC_010625.1	NZ_CP030102.1	NZ_CP012954.1	NZ_GL383677.1
NC_013525.1	NC_010627.1	NZ_CP030101.1	NZ_CP012946.1	NZ_GL383678.1
NC_013526.1	NC_010628.1	NZ_CP026976.1	NZ_CP015918.1	NZ_GL383679.1
NC_013592.1	NC_010629.1	NZ_CP026041.1	NZ_CP015919.1	NZ_GL383680.1
NC_013893.1	NC_010630.1	NZ_CP026042.1	NZ_CP015920.1	NZ_GL383681.1
NC_013720.1	NC_010631.1	NZ_CP009242.1	NZ_CP015921.1	NZ_GL383682.1
NC_013721.1	NC_010632.1	NZ_CP009470.1	NZ_CP012149.1	NZ_GL383683.1
NC_013895.2	NC_010633.1	NZ_CP009676.1	NZ_CP012805.1	NZ_GL383684.1
NC_013739.1	NC_010644.1	NZ_CP009762.1	NZ_CP013009.1	NZ_GL383685.1
NC_013741.1	NC_010645.1	NZ_CP010309.1	NZ_CP013010.1	NZ_GL383686.1
NC_013742.1	NC_010655.1	NZ_CP012159.1	NZ_CP013034.1	NZ_GL383687.1
NC_013740.1	NC_010674.1	NZ_CP012196.1	NZ_CP013035.1	NZ_GL383688.1
NC_013743.1	NC_010678.1	NZ_CP011325.1	NZ_CP013046.2	NZ_GL383689.1
NC_013744.1	NC_010680.1	NZ_CP011329.1	NZ_CP013047.2	NZ_GL383690.1
NC_013745.1	NC_010682.1	NZ_CP012187.1	NZ_CP013055.1	NZ_GL383691.1
NC_013746.1	NC_010683.1	NZ_CP012188.1	NZ_CP013056.1	NZ_GL383692.1
NC_013747.1	NC_010715.1	NZ_CP012189.1	NZ_CP013057.1	NZ_GL383693.1
NC_013748.1	NC_010717.2	NZ_CP012190.1	NZ_CP013058.1	NZ_GL383694.1
NC_013749.1	NC_010718.1	NZ_CP012191.1	NZ_CP013059.1	NZ_GL383695.1
NC_013757.1	NC_010721.1	NZ_CP009982.1	NZ_CP013060.1	NZ_GL383696.1
NC_013956.2	NC_010724.1	NZ_CP009983.1	NZ_CP013061.1	NZ_GL383697.1
NC_013851.1	NC_010725.1	NZ_CP012148.1	NZ_CP009847.1	NZ_GL383698.1
NC_013852.1	NC_010727.1	NZ_LT907989.1	NZ_CP009848.1	NZ_GL383699.1
NC_013862.1	NC_010729.1	NZ_LT907990.1	NZ_CP009849.1	NZ_GL383700.1
NC_013849.1	NC_010794.1	NZ_LN847353.1	NZ_CP009984.1	NZ_GL383701.1
NC_014121.1	NC_010803.1	NZ_LN868200.1	NZ_CP009985.1	NZ_GL383702.1
NC_014107.1	NC_010813.1	NZ_CP012067.1	NZ_CP012837.1	NZ_GL383703.1
NC_014108.1	NC_010814.1	NZ_CP011995.1	NZ_CP012905.1	NZ_GL383704.1
NC_013894.1	NC_010815.1	NZ_CP010319.1	NZ_CP012906.1	NZ_GL383705.1
NC_013922.1	NC_010831.1	NZ_CP012369.1	NZ_CP013126.1	NZ_GL383706.1
NC_013923.1	NC_010843.1	NZ_CP012370.1	NZ_CP012921.1	NZ_GL383707.1
NC_013924.1	NC_010844.1	NZ_CP010449.1	NZ_CP012922.1	NZ_GL383708.1
NC_013925.1	NC_010943.1	NZ_CP010450.1	NZ_CP012923.1	NZ_GL383709.1
NC_013921.1	NC_010995.1	NZ_CP011419.1	NZ_CP012924.1	NZ_GL383710.1
NC_013926.1	NC_011025.1	NZ_CP012419.2	NZ_CP012925.1	NZ_GL383711.1
NC_013967.1	NC_011026.1	NZ_CP012506.2	NZ_CP012927.1	NZ_GL383712.1
NC_013968.1	NC_011027.1	NZ_CP011113.2	NZ_CP012926.1	NZ_GL383713.1
NC_013965.1	NC_011059.1	NZ_CP036253.1	NZ_CP012928.1	NZ_GL383714.1
NC_013964.1	NC_011060.1	NZ_CP012483.1	NZ_CP012929.1	NZ_GL383715.1
NC_013966.1	NC_011061.1	NZ_CP012485.1	NZ_CP012930.1	NZ_GL383716.1
NC_013959.1	NC_011096.1	NZ_CP012484.1	NZ_CP012932.1	NZ_GL383717.1
NC_013943.1	NC_011143.1	NZ_CP012486.1	NZ_CP012931.1	NZ_GL383718.1
NC_014014.1	NC_011144.1	NZ_CP009236.1	NZ_CP012933.1	NZ_GL383719.1
NC_014002.1	NC_011146.1	NZ_CP012593.1	NZ_CP012934.1	NZ_GL383720.1
NC_014011.1	NC_011202.1	NZ_CP012594.1	NZ_CP012935.1	NZ_GL383721.1
NC_014008.1	NC_011203.1	NZ_CP012595.1	NZ_CP012936.1	NZ_GL383722.1
NC_014033.1	NC_011224.1	NZ_CP012596.1	NZ_CP013137.1	NZ_GL383723.1
NC_006138.1	NC_011226.1	NZ_CP012588.1	NZ_CP011964.1	NZ_GL383724.1
NC_006139.1	NC_011229.1	NZ_CP012635.1	NZ_CP011965.1	NZ_GL383725.1
NC_006140.1	NC_011245.1	NZ_CP012636.1	NZ_CP013146.1	NZ_GL383726.1
NC_006513.1	NC_011247.1	NZ_CP012637.1	NZ_CP013067.1	NZ_GL383727.1
NC_006823.1	NC_011248.1	NZ_CP012638.1	NZ_CP013245.1	NZ_GL383728.1
NC_006824.1	NC_011249.1	NZ_CP012625.1	NZ_CP012194.1	NZ_GL383729.1
NC_005295.2	NC_011250.1	NZ_CP012626.1	NZ_CP012412.2	NZ_GL383730.1
NC_007426.1	NC_011251.1	NZ_CP012627.1	NZ_CP013274.1	NZ_GL383731.1
NC_007427.1	NC_011254.1	NZ_CP012628.1	NZ_CP013273.1	NZ_GL383732.1
NC_007428.1	NC_011256.1	NZ_CP012629.1	NZ_CP013178.1	NZ_GL383733.1
NC_009138.1	NC_011257.1	NZ_CP012630.1	NZ_CP013179.1	NZ_GL383734.1
NC_011750.1	NC_011259.1	NZ_CP012639.1	NZ_CP013180.1	NZ_GL383735.1
NC_010471.1	NC_011261.1	NZ_CP012633.1	NZ_CP013181.1	NZ_GL383736.1
NC_010470.1	NC_011262.1	NZ_CP012634.1	NZ_LN824133.1	NZ_GL383737.1
NC_010466.1	NC_011264.1	NZ_CP012631.1	NZ_LN824139.1	NZ_GL383738.1
NC_010467.1	NC_011265.1	NZ_CP012632.1	NZ_LN824134.1	NZ_GL383739.1
NC_010469.1	NC_011295.1	NZ_CP012647.1	NZ_LN824135.1	NZ_GL383740.1
NC_013198.1	NC_011296.1	NZ_CP012649.1	NZ_LN824136.1	NZ_GL383741.1
NC_012470.1	NC_011297.1	NZ_CP012648.1	NZ_LN824137.1	NZ_GL383742.1
NC_012926.1	NC_011311.1	NZ_CP010890.1	NZ_LN824138.1	NZ_GL383743.1
NC_012923.1	NC_011312.1	NZ_CP010891.1	NZ_CP012987.1	NZ_GL383744.1
NC_012867.1	NC_011313.1	NZ_CP010411.1	NZ_CP012989.1	NZ_GL383745.1
NC_012860.1	NC_011314.1	NZ_CP010412.1	NZ_CP012990.1	NZ_GL383746.1
NC_012861.1	NC_011315.1	NZ_CP010413.1	NZ_CP012991.1	NZ_GL383747.1
NC_012862.1	NC_011316.1	NZ_CP010414.1	NZ_CP012988.3	NZ_GL383748.1
NC_012863.1	NC_011365.1	NZ_CP012675.1	NZ_CP013252.1	NZ_GL383749.1
NC_012864.1	NC_011366.1	NZ_LN877293.1	NZ_CP013489.1	NZ_GL383750.1
NC_012865.1	NC_011367.1	NZ_CP012679.1	NZ_CP012992.1	NZ_GL383751.1
NC_012866.1	NC_011368.1	NZ_CP012685.1	NZ_CP014305.2	NZ_GL383752.1
NC_013853.1	NC_011369.1	NZ_CP012686.1	NZ_CP012993.2	NZ_GL383753.1
NC_013892.1	NC_011370.1	NZ_CP012712.1	NZ_CP012994.1	NZ_GL383754.1
NC_000907.1	NC_011371.1	NZ_CP012343.1	NZ_CP012995.1	NZ_GL383755.1
NC_000908.2	NC_011420.2	NZ_CP010402.1	NZ_CP013322.1	NZ_GL383756.1
NC_000912.1	NC_011529.1	NZ_CP010403.1	NZ_CP013324.1	NZ_GL383757.1
NC_005955.1	NC_011566.1	NZ_CP010404.1	NZ_CP013323.1	NZ_GL383758.1
NC_005956.1	NC_011653.1	NZ_CP019945.1	NZ_CP013321.1	NZ_GL383759.1
NC_007963.1	NC_011661.1	NZ_CP012541.1	NZ_CP013326.1	NZ_GL383760.1
NC_008011.1	NC_011666.1	NZ_CP012522.1	NZ_CP013325.1	NZ_GL383761.1
NC_008012.1	NC_011744.2	NZ_CP012695.1	NZ_CP013327.1	NZ_GL383762.1
NC_008013.1	NC_011750.1	NZ_CP012687.1	NZ_CP009828.1	NZ_GL383763.1
NC_008014.1	NC_011753.2	NZ_CP012688.1	NZ_LN831026.1	NZ_GL383764.1
NC_008054.1	NC_011761.1	NZ_CP012650.1	NZ_LN831036.1	NZ_GL383765.1
NC_008278.1	NC_011766.1	NZ_CP012657.1	NZ_LN831037.1	NZ_GL383766.1
NC_008571.1	NC_011769.1	NZ_CP012655.1	NZ_LN831038.1	NZ_GL383767.1
NC_009142.1	NC_011830.1	NZ_CP012651.1	NZ_LN865143.1	NZ_GL383768.1
NC_009464.1	NC_011831.1	NZ_CP012652.1	NZ_LN865144.1	NZ_GL383769.1
NC_009488.1	NC_011832.1	NZ_CP012659.1	NZ_LN831039.1	NZ_GL383770.1
NC_009495.1	NC_011852.1	NZ_CP012660.1	NZ_LN831024.1	NZ_GL383771.1
NC_009496.1	NC_011878.1	NZ_CP012653.1	NZ_LN831051.1	NZ_GL383772.1
NC_009497.1	NC_011879.1	NZ_CP012656.1	NZ_LN831035.1	NZ_GL383773.1
NC_009613.3	NC_011881.1	NZ_CP012658.1	NZ_LN831025.1	NZ_GL383774.1
NC_010162.1	NC_011883.1	NZ_CP012654.1	NZ_LN907867.1	NZ_GL383775.1
NC_010170.1	NC_011886.1	NZ_CP009557.1	NZ_CP013352.1	NZ_GL383776.1
NC_010287.1	NC_011887.1	NZ_CP009558.1	NZ_CP013353.1	NZ_GL383777.1
NC_010397.1	NC_011888.1	NZ_CP009456.1	NZ_CP013354.1	NZ_GL383778.1
NC_010394.1	NC_011889.1	NZ_CP009457.1	NZ_CP013616.1	NZ_GL383779.1
NC_010407.1	NC_011890.1	NZ_CP009765.1	NZ_CP013617.1	NZ_GL383780.1
NC_010399.1	NC_011891.1	NZ_CP009766.1	NZ_CP013618.1	NZ_GL383781.1
NC_010408.1	NC_011892.1	NZ_CP011286.1	NZ_CP013619.1	NZ_GL383782.1
NC_010545.1	NC_011893.1	NZ_CP011287.1	NZ_CP013620.1	NZ_GL383783.1
NC_010554.1	NC_011894.1	NZ_CP012513.1	NZ_CP013621.1	NZ_GL383784.1
NC_010555.1	NC_011895.1	NZ_CP012514.1	NZ_CP013661.2	NZ_GL383785.1
NC_010645.1	NC_011898.1	NZ_CP012830.1	NZ_CP013660.2	NZ_GL383786.1
NC_010943.1	NC_011899.1	NZ_CP012753.1	NZ_CP013484.1	NZ_GL383787.1
NC_013511.1	NC_011901.1	NZ_CP012754.1	NZ_CP013485.1	NZ_GL383788.1
NC_008513.1	NC_011916.1	NZ_CP012755.1	NZ_CP013486.1	NZ_GL383789.1
NC_011878.1	NC_011959.1	NZ_CP012756.1	NZ_CP013487.1	NZ_GL383790.1
NC_013038.1	NC_011961.1	NZ_CP012757.1	NZ_CP013488.1	NZ_GL383791.1
NC_013039.1	NC_011978.1	NZ_CP012831.1	NZ_CP013610.1	NZ_GL383792.1
NC_013040.1	NC_011979.1	NZ_CP011400.1	NZ_CP013697.1	NZ_GL383793.1
NC_013041.1	NC_011981.1	NZ_CP011269.1	NZ_CP013698.1	NZ_GL383794.1
NC_013042.1	NC_011982.1	NZ_CP011401.1	NZ_CP011914.1	NZ_GL383795.1
NC_013043.1	NC_011984.1	NZ_CP011440.1	NZ_CP013699.1	NZ_GL383796.1
NC_013044.1	NC_011986.1	NZ_CP011441.1	NZ_CP013696.1	NZ_GL383797.1
NC_013045.1	NC_011988.1	NZ_CP011442.1	NZ_CP013711.1	NZ_GL383798.1
NC_013046.1	NC_011989.1	NZ_CP011443.1	NZ_CP013712.1	NZ_GL383799.1
NC_013047.1	NC_011991.1	NZ_CP011444.1	NZ_CP013713.1	NZ_GL383800.1
NC_013048.1	NC_012004.1	NZ_CP011445.1	NZ_CP013727.1	NZ_GL383801.1
NC_013049.1	NC_012026.1	NZ_CP011446.1	NZ_CP013728.1	NZ_GL383802.1
NC_013050.1	NC_012028.1	NZ_CP011447.1	NZ_CP013741.1	NZ_GL383803.1
NC_013051.1	NC_012029.1	NZ_CP011448.1	NZ_CP012122.1	NZ_GL383804.1
NC_013052.1	NC_012030.1	NZ_CP012869.1	NZ_CP012123.1	NZ_GL383805.1
NC_013053.1	NC_012034.1	NZ_CP012870.1	NZ_CP012124.1	NZ_GL383806.1
NC_013054.1	NC_012036.1	NZ_CP012381.1	NZ_CP010471.1	NZ_GL383807.1
NC_012643.1	NC_012037.1	NZ_CP012696.1	NZ_CP010472.1	NZ_GL383808.1
NC_012575.1	NC_012039.1	NZ_CP012937.1	NZ_CP010473.1	NZ_GL383809.1
NC_005782.2	NC_012040.1	NZ_CP012914.1	NZ_CP010474.1	NZ_GL383810.1
NC_005783.5	NC_012108.1	NZ_CP012915.1	NZ_CP010475.1	NZ_GL383811.1
NC_005784.3	NC_012109.1	NZ_CP012916.1	NZ_CP010476.1	NZ_GL383812.1
NC_005785.6	NC_012115.1	NZ_CP012917.1	NZ_CP010477.1	NZ_GL383813.1
NC_005786.2	NC_012438.1	NZ_CP012918.1	NZ_CP010479.1	NZ_GL383814.1
NC_005787.5	NC_012439.1	NZ_CP012919.1	NZ_CP010480.1	NZ_GL383815.1
NC_005788.4	NC_012440.1	NZ_CP012832.1	NZ_CP010481.1	NZ_GL383816.1
NC_005789.1	NC_012470.1	NZ_CP023771.1	NZ_CP010482.1	NZ_GL383817.1
NC_014006.1	NC_012483.1	NZ_CP012952.1	NZ_CP010483.1	NZ_GL383818.1
NC_014013.1	NC_012489.1	NZ_CP012953.1	NZ_CP010488.1	NZ_GL383819.1
NC_014007.1	NC_012491.1	NZ_CP012955.1	NZ_CP010489.1	NZ_GL383820.1
NC_014005.1	NC_012526.1	NZ_CP012956.1	NZ_CP010490.1	NZ_GL383821.1
NC_014009.1	NC_012527.1	NZ_CP012954.1	NZ_CP010491.1	NZ_GL383822.1
NC_010127.1	NC_012528.1	NZ_CP012946.1	NZ_CP010492.1	NZ_GL383823.1
NC_010128.1	NC_012529.1	NZ_CP015918.1	NZ_CP010493.1	NZ_GL383824.1
NC_010129.1	NC_012532.1	NZ_CP015919.1	NZ_CP010494.1	NZ_GL383825.1
NC_010130.1	NC_012559.1	NZ_CP015920.1	NZ_CP010496.1	NZ_GL383826.1
NC_010131.1	NC_012575.1	NZ_CP015921.1	NZ_CP010497.1	NZ_GL383827.1
NC_010132.1	NC_012586.1	NZ_CP012149.1	NZ_CP010498.1	NZ_GL383828.1
NC_010133.1	NC_012587.1	NZ_CP012805.1	NZ_CP010499.1	NZ_GL383829.1
NC_010134.1	NC_012589.1	NZ_CP013009.1	NZ_CP010500.1	NZ_GL383830.1
NC_010135.1	NC_012590.1	NZ_CP013010.1	NZ_CP010495.1	NZ_GL383831.1
NC_010136.1	NC_012643.1	NZ_CP013034.1	NZ_CP010501.1	NZ_GL383832.1
NC_010137.1	NC_012669.1	NZ_CP013035.1	NZ_CP010502.1	NZ_GL383833.1
NC_010138.1	NC_012691.1	NZ_CP013046.2	NZ_CP010503.1	NZ_GL383834.1
NC_010139.1	NC_012704.1	NZ_CP013047.2	NZ_CP010504.1	NZ_GL383835.1
NC_010140.1	NC_012778.1	NZ_CP013055.1	NZ_CP010505.1	NZ_GL383836.1
NC_010141.1	NC_012780.1	NZ_CP013056.1	NZ_CP010506.1	NZ_GL383837.1
NC_010142.1	NC_012781.1	NZ_CP013057.1	NZ_CP010507.1	NZ_GL383838.1
NC_010143.1	NC_012782.1	NZ_CP013058.1	NZ_CP010508.1	NZ_GL383855.1
NC_010144.1	NC_012785.1	NZ_CP013059.1	NZ_CP010509.1	NZ_GL383856.1
NC_010145.1	NC_012795.1	NZ_CP013060.1	NZ_CP010510.1	NZ_GL383857.1
NC_010146.1	NC_012796.1	NZ_CP013061.1	NZ_CP010511.1	NZ_GL383858.1
NC_013929.1	NC_012797.1	NZ_CP013029.1	NZ_CP010457.1	NZ_GL383859.1
NC_014012.1	NC_012803.1	NZ_CP013028.1	NZ_CP010458.1	NZ_GL383860.1
NC_011753.2	NC_012846.1	NZ_CP013030.1	NZ_CP010459.1	NZ_GL383861.1
NC_011744.2	NC_012847.1	NZ_CP013025.1	NZ_CP010460.1	NZ_GL383862.1
NC_006461.1	NC_012860.1	NZ_CP013024.1	NZ_CP010461.1	NZ_GL383863.1
NC_006462.1	NC_012861.1	NZ_CP013026.1	NZ_CP010462.1	NZ_GL383864.1
NC_006463.1	NC_012862.1	NZ_CP013027.1	NZ_CP010463.1	NZ_GL383865.1
NC_013961.1	NC_012863.1	NZ_CP009847.1	NZ_CP010464.1	NZ_GL383866.1
NC_013957.1	NC_012864.1	NZ_CP009848.1	NZ_CP010465.1	NZ_GL383867.1
NC_000909.1	NC_012865.1	NZ_CP009849.1	NZ_CP010466.1	NZ_GL383868.1
NC_001732.1	NC_012866.1	NZ_CP009984.1	NZ_CP010467.1	NZ_GL383869.1
NC_001733.1	NC_012867.1	NZ_CP009985.1	NZ_CP010468.1	NZ_GL383870.1
NC_013861.1	NC_012881.1	NZ_CP012837.1	NZ_CP010469.1	NZ_GL383871.1
NC_014544.1	NC_012883.1	NZ_CP012905.1	NZ_CP010470.1	NZ_GL383872.1
NC_013949.1	NC_012917.1	NZ_CP012906.1	NZ_CP010484.1	NZ_GL383873.1
NC_003062.2	NC_012923.1	NZ_CP013126.1	NZ_CP010485.1	NZ_GL383874.1
NC_003063.2	NC_012926.1	NZ_CP012921.1	NZ_CP010486.1	NZ_GL383875.1
NC_003064.2	NC_012968.1	NZ_CP012922.1	NZ_CP010487.1	NZ_GL383876.1
NC_003065.3	NC_012969.1	NZ_CP012923.1	NZ_CP010965.1	NZ_GL383877.1
NC_007761.1	NC_012970.1	NZ_CP012924.1	NZ_CP010966.1	NZ_GL383878.1
NC_007762.1	NC_012972.1	NZ_CP012925.1	NZ_CP013924.1	NZ_GL383879.1
NC_007763.1	NC_012982.1	NZ_CP012927.1	NZ_CP013925.1	NZ_GL383880.1
NC_007764.1	NC_012983.1	NZ_CP012926.1	NZ_CP013944.1	NZ_GL383881.1
NC_007765.1	NC_012997.1	NZ_CP012928.1	NZ_CP013945.1	NZ_GL383882.1
NC_007766.1	NC_013009.1	NZ_CP012929.1	NZ_CP013946.1	NZ_GL383883.1
NC_004041.2	NC_013037.1	NZ_CP012930.1	NZ_CP013947.1	NZ_GL383884.1
NC_009355.1	NC_013038.1	NZ_CP012932.1	NZ_CP013948.1	NZ_GL383885.1
NC_009356.1	NC_013039.1	NZ_CP012931.1	NZ_CP013921.1	NZ_GL383886.1
NC_009357.1	NC_013040.1	NZ_CP012933.1	NZ_CP013939.1	NZ_GL383887.1
NC_009358.1	NC_013041.1	NZ_CP012934.1	NZ_CP014343.1	NZ_GL383888.1
NC_009359.1	NC_013042.1	NZ_CP012935.1	NZ_CP012015.1	NZ_GL383889.1
NC_009360.1	NC_013043.1	NZ_CP012936.1	NZ_CP012016.1	NZ_GL383890.1
NC_009361.1	NC_013044.1	NZ_CP013112.1	NZ_CP012013.1	NZ_GL383891.1
NC_009362.1	NC_013045.1	NZ_CP013137.1	NZ_CP012014.1	NZ_GL383892.1
NC_009363.1	NC_013046.1	NZ_CP011964.1	NZ_CP012018.1	NZ_GL383893.1
NC_009364.1	NC_013047.1	NZ_CP011965.1	NZ_CP012017.1	NZ_GL383894.1
NC_009365.1	NC_013048.1	NZ_CP013146.1	NZ_CP012011.1	NZ_GL383895.1
NC_009366.1	NC_013049.1	NZ_CP013067.1	NZ_CP012012.1	NZ_GL383896.1
NC_009367.1	NC_013050.1	NZ_CP013245.1	NZ_CP008865.2	NZ_GL383897.1
NC_009368.1	NC_013051.1	NZ_CP012194.1	NZ_CP008866.2	NZ_GL383898.1
NC_009369.1	NC_013052.1	NZ_CP012412.2	NZ_CP008867.1	NZ_GL383899.1
NC_009370.1	NC_013053.1	NZ_CP013202.1	NZ_CP008868.1	NZ_GL383900.1
NC_009371.1	NC_013054.1	NZ_CP013285.1	NZ_CP008869.2	NZ_GL383901.1
NC_009372.1	NC_013061.1	NZ_CP013286.1	NZ_CP008870.2	NZ_GL383902.1
NC_009373.1	NC_013093.1	NZ_CP013287.1	NZ_CP008871.2	NZ_GL383903.1
NC_009374.1	NC_013124.1	NZ_CP013289.1	NZ_CP008864.2	NZ_GL383904.1
NC_009375.1	NC_013131.1	NZ_CP013274.1	NZ_CP008856.2	NZ_GL383905.1
NC_014148.1	NC_013132.1	NZ_CP013273.1	NZ_CP008857.1	NZ_GL383906.1
NC_014149.1	NC_013156.1	NZ_CP013178.1	NZ_CP008859.2	NZ_GL383907.1
NC_014212.1	NC_013157.1	NZ_CP013179.1	NZ_CP008860.2	NZ_GL383908.1
NC_014213.1	NC_013158.1	NZ_CP013180.1	NZ_CP008861.1	NZ_GL383909.1
NC_014214.1	NC_013159.1	NZ_CP013181.1	NZ_CP008862.2	NZ_GL383910.1
NC_014216.1	NC_013162.1	NZ_LN824133.1	NZ_CP008863.1	NZ_GL383911.1
NC_014158.1	NC_013164.1	NZ_LN824139.1	NZ_LN997846.1	NZ_GL383912.1
NC_014159.1	NC_013165.1	NZ_LN824134.1	NZ_LN997847.1	NZ_GL383913.1
NC_014166.1	NC_013166.1	NZ_LN824135.1	NZ_CP013994.1	NZ_GL383914.1
NC_014147.1	NC_013169.1	NZ_LN824136.1	NZ_CP013995.1	NZ_GL383915.1
NC_014100.1	NC_013170.1	NZ_LN824137.1	NZ_CP013996.1	NZ_GL383916.1
NC_014122.1	NC_013171.1	NZ_LN824138.1	NZ_CP013965.1	NZ_GL383917.1
NC_014218.1	NC_013172.1	NZ_CP012987.1	NZ_CP013966.1	NZ_GL383918.1
NC_016582.1	NC_013173.1	NZ_CP012989.1	NZ_CP013967.1	NZ_GL383919.1
NC_014220.1	NC_013174.1	NZ_CP012990.1	NZ_CP013968.1	NZ_GL383920.1
NC_014221.1	NC_013192.1	NZ_CP012991.1	NZ_CP013969.1	NZ_GL383921.1
NC_014136.1	NC_013198.1	NZ_CP012988.3	NZ_CP013991.1	NZ_GL383922.1
NC_014131.1	NC_013201.1	NZ_CP013252.1	NZ_CP014329.1	NZ_GL383923.1
NC_014132.1	NC_013202.1	NZ_CP013489.1	NZ_CP013989.1	NZ_GL383924.1
NC_014133.1	NC_013203.1	NZ_CP012992.1	NZ_CP013992.1	NZ_GL383925.1
NC_014134.1	NC_013204.1	NZ_CP014305.2	NZ_CP013975.1	NZ_GL383926.1
NC_014135.1	NC_013205.1	NZ_CP012993.2	NZ_CP013976.1	NZ_GL383927.1
NC_004342.2	NC_013206.1	NZ_CP012994.1	NZ_CP013977.1	NZ_GL383928.1
NC_004343.2	NC_013207.1	NZ_CP012995.1	NZ_CP013978.1	NZ_GL383929.1
NC_004829.2	NC_013208.1	NZ_CP013322.1	NZ_CP014139.1	NZ_GL383930.1
NC_014165.1	NC_013216.1	NZ_CP013324.1	NZ_CP008872.2	NZ_GL383931.1
NC_014225.1	NC_013222.1	NZ_CP013323.1	NZ_CP008873.1	NZ_GL383932.1
NC_014226.1	NC_013223.1	NZ_CP013321.1	NZ_CP014207.1	NZ_GL383933.1
NC_014168.1	NC_013224.1	NZ_CP013326.1	NZ_CP014208.1	NZ_GL383934.1
NC_014150.1	NC_013235.1	NZ_CP013325.1	NZ_CP014144.1	NZ_GL383935.1
NC_014151.1	NC_013385.1	NZ_CP013327.1	NZ_CP014161.1	NZ_GL383936.1
NC_014098.1	NC_013386.1	NZ_CP009828.1	NZ_CP014179.1	NZ_GL383937.1
NC_014217.1	NC_013407.1	NZ_LN831026.1	NZ_CP014177.1	NZ_GL383938.1
NC_014210.1	NC_013408.1	NZ_LN831036.1	NZ_CP014178.1	NZ_GL383939.1
NC_014211.1	NC_013409.1	NZ_LN831037.1	NZ_CP013861.1	NZ_GL383940.1
NC_014207.1	NC_013422.1	NZ_LN831038.1	NZ_CP014164.1	NZ_GL383941.1
NC_014219.1	NC_013441.1	NZ_LN865143.1	NZ_CP014215.1	NZ_GL383942.1
NC_014315.1	NC_013442.1	NZ_LN865144.1	NZ_CP014216.1	NZ_GL383943.1
NC_014316.1	NC_013501.1	NZ_LN831039.1	NZ_CP014217.1	NZ_GL383944.1
NC_014317.1	NC_013502.1	NZ_LN831024.1	NZ_CP010330.1	NZ_GL383945.1
NC_014313.1	NC_013510.1	NZ_LN831051.1	NZ_AP014585.1	NZ_GL383946.1
NC_014314.1	NC_013511.1	NZ_LN831035.1	NZ_AP014651.1	NZ_GL383947.1
NC_037310.1	NC_013512.1	NZ_LN831025.1	NZ_AP014839.1	NZ_GL383948.1
NC_037311.1	NC_013515.1	NZ_LN907867.1	NZ_AP014854.2	NZ_GL383949.1
NC_037312.1	NC_013516.1	NZ_CP013352.1	NZ_AP014864.1	NZ_GL383950.1
NC_037313.1	NC_013517.1	NZ_CP013353.1	NZ_AP014865.1	NZ_GL383951.1
NC_037314.1	NC_013518.1	NZ_CP013354.1	NZ_AP014866.1	NZ_GL383952.1
NC_037315.1	NC_013519.1	NZ_CP013616.1	NZ_AP014867.1	NZ_GL383953.1
NC_037316.1	NC_013520.1	NZ_CP013617.1	NZ_AP014868.1	NZ_GL383954.1
NC_037317.1	NC_013521.1	NZ_CP013618.1	NZ_AP014869.1	NZ_GL383955.1
NC_037318.1	NC_013522.1	NZ_CP013619.1	NZ_AP014870.1	NZ_GL383956.1
NC_037319.1	NC_013523.1	NZ_CP013620.1	NZ_AP014871.1	NZ_GL383957.1
NC_037320.1	NC_013524.1	NZ_CP013621.1	NZ_AP014872.1	NZ_GL383958.1
NC_037321.1	NC_013525.1	NZ_CP013661.2	NZ_AP014928.1	NZ_GL383959.1
NC_037322.1	NC_013526.1	NZ_CP013660.2	NZ_AP014944.1	NZ_GL383960.1
NC_037323.1	NC_013530.1	NZ_CP012355.1	NZ_AP014942.1	NZ_GL383961.1
NC_037324.1	NC_013531.1	NZ_CP012356.1	NZ_AP014943.1	NZ_GL383962.1
NC_037325.1	NC_013532.1	NZ_CP012351.1	NZ_AP014950.1	NZ_GL383963.1
NC_037326.1	NC_013592.1	NZ_CP012352.1	NZ_AP017302.1	NZ_GL383964.1
NC_037327.1	NC_013595.1	NZ_CP012354.1	NZ_AP014951.1	NZ_GL383965.1
NC_014363.1	NC_013596.1	NZ_CP013484.1	NZ_AP014952.1	NZ_GL383966.1
NC_014365.1	NC_013715.1	NZ_CP013485.1	NZ_AP014953.1	NZ_GL383967.1
NC_014364.1	NC_013720.1	NZ_CP013486.1	NZ_AP014954.1	NZ_GL383968.1
NC_014375.1	NC_013721.1	NZ_CP013487.1	NZ_AP014955.1	NZ_GL383969.1
NC_014376.1	NC_013729.1	NZ_CP013488.1	NZ_AP017320.1	NZ_GL383970.1
NC_014377.1	NC_013739.1	NZ_CP013610.1	NZ_AP017321.1	NZ_GL383971.1
NC_017301.1	NC_013740.1	NZ_CP013658.1	NZ_AP014652.1	NZ_GL383972.1
NC_014378.1	NC_013741.1	NZ_CP013657.1	NZ_AP014653.1	NZ_GL383973.1
NC_014374.1	NC_013742.1	NZ_CP013697.1	NZ_CP013237.1	NZ_GL383974.1
NC_014387.1	NC_013743.1	NZ_CP013698.1	NZ_CP014056.2	NZ_GL383975.1
NC_014388.1	NC_013744.1	NZ_CP011914.1	NZ_CP014055.2	NZ_GL383976.1
NC_014390.1	NC_013745.1	NZ_CP013699.1	NZ_CP014034.2	NZ_GL383977.1
NC_014389.1	NC_013746.1	NZ_CP013696.1	NZ_CP014035.2	NZ_GL383978.1
NC_014391.1	NC_013747.1	NZ_CP013711.1	NZ_CP014038.2	NZ_GL383979.1
NC_014394.1	NC_013748.1	NZ_CP013712.1	NZ_CP014039.2	NZ_GL383980.1
NC_014393.1	NC_013749.1	NZ_CP013713.1	NZ_CP014042.2	NZ_GL383981.1
NC_014408.1	NC_013757.1	NZ_CP013722.1	NZ_CP014043.2	NZ_GL383982.1
NC_014409.1	NC_013790.1	NZ_CP013723.1	NZ_CP014046.2	NZ_GL383983.1
NC_014410.1	NC_013791.2	NZ_CP013724.1	NZ_CP014047.2	NZ_GL383984.1
NC_020419.1	NC_013792.1	NZ_CP013725.1	NZ_CP014048.2	NZ_GL383985.1
NC_020420.1	NC_013793.1	NZ_CP013727.1	NZ_CP014049.2	NZ_GL383986.1
NC_020421.1	NC_013799.1	NZ_CP013728.1	NZ_CP014064.2	NZ_GL383987.1
NC_020422.1	NC_013849.1	NZ_CP013741.1	NZ_CP014063.1	NZ_GL383988.1
NC_001133.9	NC_013851.1	NZ_CP012122.1	NZ_CP014024.2	NZ_GL383989.1
NC_001134.8	NC_013852.1	NZ_CP012123.1	NZ_CP014067.2	NZ_GL383990.1
NC_001135.5	NC_013853.1	NZ_CP012124.1	NZ_CP014068.2	NZ_GL383991.1
NC_001136.10	NC_013861.1	NZ_CP008697.1	NZ_CP014026.2	NZ_GL384029.1
NC_001137.3	NC_013862.1	NZ_CP008715.1	NZ_CP014012.2	NZ_GL384030.1
NC_001138.5	NC_013892.1	NZ_CP008716.1	NZ_CP014013.1	NZ_GL384031.1
NC_001139.9	NC_013893.1	NZ_CP008717.1	NZ_CP014016.2	NZ_GL384032.1
NC_001140.6	NC_013894.1	NZ_CP008718.1	NZ_CP014017.2	NZ_GL384033.1
NC_001141.2	NC_013895.2	NZ_CP008719.1	NZ_CP014027.2	NZ_GL384034.1
NC_001142.9	NC_013921.1	NZ_CP008720.1	NZ_CP014029.2	NZ_GL384035.1
NC_001143.9	NC_013922.1	NZ_CP008721.1	NZ_CP014279.1	NZ_GL384036.1
NC_001144.5	NC_013923.1	NZ_CP010471.1	NZ_CP014344.1	NZ_GL384037.1
NC_001145.3	NC_013924.1	NZ_CP010472.1	NZ_CP014345.1	NZ_GL384038.1
NC_001146.8	NC_013925.1	NZ_CP010473.1	NZ_CP011539.1	NZ_GL384039.1
NC_001147.6	NC_013926.1	NZ_CP010474.1	NZ_CP011540.1	NZ_GL384040.1
NC_001148.4	NC_013929.1	NZ_CP010475.1	NZ_CP012911.1	NZ_GL384041.1
NC_001224.1	NC_013939.1	NZ_CP010476.1	NZ_CP012912.1	NZ_GL384042.1
NC_004347.2	NC_013940.1	NZ_CP010477.1	NZ_CP012913.1	NZ_GL384043.1
NC_004349.1	NC_013943.1	NZ_CP010479.1	NZ_CP013667.1	NZ_GL384044.1
NC_012778.1	NC_013946.1	NZ_CP010480.1	NZ_CP013668.1	NZ_GL384045.1
NC_012782.1	NC_013947.1	NZ_CP010481.1	NZ_CP014538.1	NZ_GL384046.1
NC_012780.1	NC_013949.1	NZ_CP010482.1	NZ_CP014539.1	NZ_GL384047.1
NC_017448.1	NC_013956.2	NZ_CP010483.1	NZ_CP014540.1	NZ_GL384048.1
NC_014506.1	NC_013957.1	NZ_CP010488.1	NZ_CP014541.1	NZ_GL384049.1
NC_015958.1	NC_013958.1	NZ_CP010489.1	NZ_CP014485.1	NZ_GL384050.1
NC_017934.1	NC_013959.1	NZ_CP010490.1	NZ_CP010888.1	NZ_GL384051.1
NC_017935.1	NC_013960.1	NZ_CP010491.1	NZ_CP014528.1	NZ_GL384052.1
NC_015593.1	NC_013961.1	NZ_CP010492.1	NZ_CP010997.1	NZ_GL384053.1
NC_015594.1	NC_013964.1	NZ_CP010493.1	NZ_CP011008.1	NZ_GL384054.1
NC_015595.1	NC_013965.1	NZ_CP010494.1	NZ_CP011009.1	NZ_GL384055.1
NC_014507.1	NC_013966.1	NZ_CP010496.1	NZ_CP011007.1	NZ_GL384056.1
NC_014541.1	NC_013967.1	NZ_CP010497.1	NZ_CP011023.1	NZ_GL384057.1
NC_014804.1	NC_013968.1	NZ_CP010498.1	NZ_CP010993.1	NZ_GL384058.1
NC_015471.1	NC_014002.1	NZ_CP010499.1	NZ_CP013041.1	NZ_GL384059.1
NC_021592.1	NC_014005.1	NZ_CP010500.1	NZ_CP013042.1	NZ_GL384060.1
NC_014414.1	NC_014006.1	NZ_CP010495.1	NZ_CP013043.1	NZ_GL384061.1
NC_018721.1	NC_014007.1	NZ_CP010501.1	NZ_CP013044.1	NZ_GL384062.1
NC_015730.1	NC_014008.1	NZ_CP010502.1	NZ_CP013045.1	NZ_GL384063.1
NC_015729.1	NC_014009.1	NZ_CP010503.1	NZ_CP010994.1	NZ_GL384064.1
NC_015728.1	NC_014011.1	NZ_CP010504.1	NZ_CP013615.1	NZ_GL384065.1
NC_015741.1	NC_014012.1	NZ_CP010505.1	NZ_CP013040.1	NZ_GL384066.1
NC_020908.1	NC_014013.1	NZ_CP010506.1	NZ_CP013039.1	NZ_GL384067.1
NC_020909.1	NC_014014.1	NZ_CP010507.1	NZ_CP013038.1	NZ_GL384068.1
NC_020910.1	NC_014033.1	NZ_CP010508.1	NZ_CP013260.2	NZ_GL384069.1
NC_020995.1	NC_014034.1	NZ_CP010509.1	NZ_CP013262.2	NZ_GL384070.1
NC_022663.1	NC_014035.1	NZ_CP010510.1	NZ_CP010992.1	NZ_GL384071.1
NC_022654.1	NC_014041.1	NZ_CP010511.1	NZ_CP010998.1	NZ_GL384072.1
NZ_CP007063.1	NC_014098.1	NZ_CP010457.1	NZ_CP013231.1	NZ_GL384073.1
NZ_CP007062.1	NC_014100.1	NZ_CP010458.1	NZ_CP013227.1	NZ_GL384074.1
NC_014644.1	NC_014107.1	NZ_CP010459.1	NZ_CP013228.1	NZ_GL384075.1
NC_016630.1	NC_014108.1	NZ_CP010460.1	NZ_CP013229.1	NZ_GL384076.1
NC_015678.1	NC_014121.1	NZ_CP010461.1	NZ_CP013230.1	NZ_GL384077.1
NC_014643.1	NC_014122.1	NZ_CP010462.1	NZ_CP014643.1	NZ_GL384078.1
NC_014618.1	NC_014131.1	NZ_CP010463.1	NZ_CP014644.1	NZ_GL384079.1
NC_014622.2	NC_014132.1	NZ_CP010464.1	NZ_CP011769.1	NZ_GL384080.1
NC_014628.2	NC_014133.1	NZ_CP010465.1	NZ_CP014475.1	NZ_GL384081.1
NC_017455.1	NC_014134.1	NZ_CP010466.1	NZ_CP014700.1	NZ_GL384082.1
NC_014623.1	NC_014135.1	NZ_CP010467.1	NZ_CP014701.1	NZ_GL384083.1
NC_014632.1	NC_014136.1	NZ_CP010468.1	NZ_CP014702.1	NZ_GL384084.1
NC_014633.1	NC_014147.1	NZ_CP010469.1	NZ_CP014703.1	NZ_GL383992.1
NC_014634.1	NC_014148.1	NZ_CP010470.1	NZ_CP014744.1	NZ_GL383993.1
NC_015174.1	NC_014149.1	NZ_CP010484.1	NZ_CP014745.1	NZ_GL383994.1
NC_014638.1	NC_014150.1	NZ_CP010485.1	NZ_CP014746.1	NZ_GL383995.1
NC_014664.1	NC_014151.1	NZ_CP010486.1	NZ_CP014742.1	NZ_GL383996.1
NC_014658.1	NC_014158.1	NZ_CP010487.1	NZ_CP014743.1	NZ_GL383997.1
NC_014666.1	NC_014159.1	NZ_CP010965.1	NZ_CP011828.1	NZ_GL383998.1
NC_014655.1	NC_014165.1	NZ_CP010966.1	NZ_CP011829.1	NZ_GL383999.1
NC_014654.1	NC_014166.1	NZ_CP013831.1	NZ_CP011830.1	NZ_GL384000.1
NC_018632.1	NC_014168.1	NZ_CP013832.1	NZ_CP011831.1	NZ_GL384001.1
NC_014729.1	NC_014207.1	NZ_CP013835.1	NZ_CP012939.1	NZ_GL384002.1
NC_014735.1	NC_014210.1	NZ_CP013833.1	NZ_CP012941.1	NZ_GL384003.1
NC_014731.1	NC_014211.1	NZ_CP013834.1	NZ_CP012942.1	NZ_GL384004.1
NC_014736.1	NC_014212.1	NZ_CP013919.1	NZ_CP012940.1	NZ_GL384005.1
NC_014732.1	NC_014213.1	NZ_CP013924.1	NZ_CP012943.1	NZ_GL384006.1
NC_014737.1	NC_014214.1	NZ_CP013925.1	NZ_CP012944.1	NZ_GL384007.1
NC_017960.1	NC_014216.1	NZ_CP013944.1	NZ_CP014616.1	NZ_GL384008.1
NC_017961.1	NC_014217.1	NZ_CP013945.1	NZ_CP012504.1	NZ_GL384009.1
NC_017962.1	NC_014218.1	NZ_CP013946.1	NZ_CP018664.1	NZ_GL384010.1
NC_017963.1	NC_014219.1	NZ_CP013947.1	NZ_CP014748.2	NZ_GL384011.1
NC_014816.1	NC_014220.1	NZ_CP013948.1	NZ_CP014747.1	NZ_GL384012.1
NC_014817.1	NC_014221.1	NZ_CP013921.1	NZ_CP014791.1	NZ_GL384013.1
NC_014818.1	NC_014222.1	NZ_CP013939.1	NZ_CP012958.1	NZ_GL384014.1
NC_014819.1	NC_014225.1	NZ_CP014343.1	NZ_CP012959.1	NZ_GL384015.1
NC_017262.1	NC_014226.1	NZ_CP012015.1	NZ_CP008858.2	NZ_GL384016.1
NC_017180.1	NC_014230.1	NZ_CP012016.1	NZ_CP014282.1	NZ_GL384017.1
NC_017183.1	NC_014246.1	NZ_CP012013.1	NZ_CP014290.1	NZ_GL384018.1
NC_017181.1	NC_014248.1	NZ_CP012014.1	NZ_CP014288.1	NZ_GL384019.1
NC_017184.1	NC_014249.1	NZ_CP012018.1	NZ_CP014287.1	NZ_GL384020.1
NC_017182.1	NC_014250.1	NZ_CP012017.1	NZ_CP014289.1	NZ_GL384021.1
NC_017185.1	NC_014253.1	NZ_CP007491.1	NZ_CP014286.1	NZ_GL384022.1
NZ_CP005986.1	NC_014254.1	NZ_CP012011.1	NZ_CP014285.1	NZ_GL384023.1
NZ_CP005987.1	NC_014297.1	NZ_CP012012.1	NZ_CP014284.1	NZ_GL384024.1
NZ_CP005988.1	NC_014298.1	NZ_CP008865.2	NZ_CP014283.1	NZ_GL384025.1
NZ_CP005989.1	NC_014299.1	NZ_CP008866.2	NZ_CP014781.1	NZ_GL384026.1
NC_015138.1	NC_014300.1	NZ_CP008867.1	NZ_CP014780.1	NZ_GL384027.1
NC_014844.1	NC_014301.1	NZ_CP008868.1	NZ_CP014783.1	NZ_GL384028.1
NC_014829.1	NC_014302.1	NZ_CP008869.2	NZ_CP046529.1	NZ_GL384085.1
NC_015673.1	NC_014303.1	NZ_CP008870.2	NZ_CP014856.1	NZ_GL384086.1
NC_015656.1	NC_014304.1	NZ_CP008871.2	NZ_CP014857.1	NZ_GL384087.1
NC_015664.1	NC_014305.1	NZ_CP008864.2	NZ_CP014847.1	NZ_GL384088.1
NC_015657.1	NC_014306.1	NZ_CP008856.2	NZ_CP014848.1	NZ_GL384089.1
NC_014836.1	NC_014313.1	NZ_CP008857.1	NZ_CP014849.1	NZ_GL384090.1
NC_014828.1	NC_014314.1	NZ_CP008859.2	NZ_CP014850.1	NZ_GL384091.1
NC_015275.1	NC_014315.1	NZ_CP008860.2	NZ_CP014851.1	NZ_GL384092.1
NC_016901.1	NC_014316.1	NZ_CP008861.1	NZ_CP014852.1	NZ_GL384093.1
NC_016905.1	NC_014317.1	NZ_CP008862.2	NZ_CP014853.1	NZ_GL384094.1
NC_016631.1	NC_014318.1	NZ_CP008863.1	NZ_CP014949.1	NZ_GL384095.1
NC_015064.1	NC_014355.1	NZ_LN997846.1	NZ_CP014352.1	NZ_GL384096.1
NC_015057.1	NC_014363.1	NZ_LN997847.1	NZ_CP014353.1	NZ_GL384097.1
NC_015058.1	NC_014364.1	NZ_CP013994.1	NZ_CP014861.1	NZ_GL384098.1
NC_015059.1	NC_014365.1	NZ_CP013995.1	NZ_CP014865.1	NZ_GL384099.1
NC_015060.1	NC_014372.1	NZ_CP013996.1	NZ_CP015004.1	NZ_GL384100.1
NC_015065.1	NC_014374.1	NZ_CP013965.1	NZ_CP010838.1	NZ_GL384101.1
NC_015155.1	NC_014375.1	NZ_CP013966.1	NZ_CP010839.1	NZ_GL384102.1
NC_015859.1	NC_014376.1	NZ_CP013967.1	NZ_CP010840.1	NZ_GL384103.1
NC_015636.1	NC_014377.1	NZ_CP013968.1	NZ_CP010841.1	NZ_GL384104.1
NC_015632.1	NC_014378.1	NZ_CP013969.1	NZ_CP010844.1	NZ_GL384105.1
NC_014833.1	NC_014387.1	NZ_CP011145.1	NZ_CP010961.1	NZ_GL384106.1
NC_014824.1	NC_014388.1	NZ_CP011146.1	NZ_CP010962.1	NZ_GL384107.1
NC_014825.1	NC_014389.1	NZ_CP013991.1	NZ_CP010842.1	NZ_GL384108.1
NC_014826.1	NC_014390.1	NZ_CP014329.1	NZ_CP010843.1	NZ_GL384109.1
NC_014827.1	NC_014391.1	NZ_CP013989.1	NZ_CP010845.1	NZ_GL384110.1
NC_014963.1	NC_014393.1	NZ_CP013992.1	NZ_CP010846.1	NZ_GL384111.1
NC_022546.1	NC_014394.1	NZ_CP013975.1	NZ_CP010847.1	NZ_GL384112.1
NC_022533.1	NC_014408.1	NZ_CP013976.1	NZ_CP010963.1	NZ_GL384113.1
NC_022534.1	NC_014409.1	NZ_CP013977.1	NZ_CP010964.1	NZ_GL384114.1
NC_016027.1	NC_014410.1	NZ_CP013978.1	NZ_CP010249.1	NZ_GL384115.1
NC_016037.1	NC_014414.1	NZ_CP014139.1	NZ_CP010250.1	NZ_GL384116.1
NC_016021.1	NC_014506.1	NZ_CP008872.2	NZ_CP010251.1	NZ_GL384117.1
NC_016028.1	NC_014507.1	NZ_CP008873.1	NZ_CP010252.1	NZ_GL384118.1
NC_016022.1	NC_014541.1	NZ_CP014207.1	NZ_CP010253.1	NZ_GL384119.1
NC_016029.1	NC_014544.1	NZ_CP014208.1	NZ_CP010254.1	NZ_GL384120.1
NC_016900.1	NC_014548.1	NZ_CP014144.1	NZ_CP010255.1	NZ_GL384121.1
NC_016030.1	NC_014549.1	NZ_CP014161.1	NZ_CP010256.1	NZ_GL384122.1
NC_014734.1	NC_014550.1	NZ_CP014179.1	NZ_CP010257.1	NZ_GL384123.1
NC_017634.1	NC_014551.1	NZ_CP014177.1	NZ_CP010258.1	NZ_GL384124.1
NC_017659.1	NC_014614.1	NZ_CP014178.1	NZ_CP010259.1	NZ_GL384125.1
NC_014760.1	NC_014618.1	NZ_CP013861.1	NZ_CP010260.1	NZ_GL384126.1
NC_014758.1	NC_014622.2	NZ_CP014164.1	NZ_CP010261.1	NZ_GL384127.1
NC_014749.1	NC_014623.1	NZ_CP014215.1	NZ_CP010262.1	NZ_GL384128.1
NC_014759.1	NC_014628.2	NZ_CP014216.1	NZ_CP010263.1	NZ_GL384129.1
NC_014750.1	NC_014632.1	NZ_CP014217.1	NZ_CP010264.1	NZ_GL384130.1
NC_014762.1	NC_014633.1	NZ_CP010330.1	NZ_CP010265.1	NZ_GL384131.1
NC_014754.1	NC_014634.1	NZ_AP014585.1	NZ_CP010266.1	NZ_GL384132.1
NC_014755.1	NC_014638.1	NZ_AP014651.1	NZ_CP014869.1	NZ_GL384133.1
NC_014756.1	NC_014643.1	NZ_AP014839.1	NZ_CP014948.1	NZ_GL384134.1
NC_014763.1	NC_014644.1	NZ_AP014854.2	NZ_CP011105.1	NZ_GL384135.1
NC_014761.1	NC_014654.1	NZ_AP014864.1	NZ_CP011106.1	NZ_GL384136.1
NC_014753.1	NC_014655.1	NZ_AP014865.1	NZ_CP012731.1	NZ_GL384137.1
NC_017583.1	NC_014658.1	NZ_AP014866.1	NZ_CP012979.1	NZ_GL384138.1
NC_014814.1	NC_014659.1	NZ_AP014867.1	NZ_CP012980.1	NZ_GL384139.1
NC_014811.1	NC_014664.1	NZ_AP014868.1	NZ_CP012978.1	NZ_GL384140.1
NC_014812.1	NC_014666.1	NZ_AP014869.1	NZ_CP012976.1	NZ_GL384141.1
NC_014830.1	NC_014718.1	NZ_AP014870.1	NZ_CP012977.1	NZ_GL384142.1
NC_014831.1	NC_014722.1	NZ_AP014871.1	NZ_CP012974.1	NZ_GL384143.1
NC_014931.1	NC_014723.1	NZ_AP014872.1	NZ_CP012975.1	NZ_GL384144.1
NC_014926.1	NC_014729.1	NZ_AP014928.1	NZ_CP012972.1	NZ_GL384145.1
NC_014917.1	NC_014731.1	NZ_AP014944.1	NZ_CP012973.1	NZ_GL384146.1
NC_014925.1	NC_014732.1	NZ_AP014942.1	NZ_CP012970.1	NZ_GL384147.1
NC_014923.1	NC_014734.1	NZ_AP014943.1	NZ_CP012971.1	NZ_GL384148.1
NC_014918.1	NC_014735.1	NZ_AP014950.1	NZ_CP015099.1	NZ_GL384149.1
NC_014924.1	NC_014736.1	NZ_AP017302.1	NZ_CP066295.1	NZ_GL384150.1
NC_014921.1	NC_014737.1	NZ_AP014951.1	NZ_CP013911.1	NZ_GL384151.1
NC_014935.1	NC_014749.1	NZ_AP014952.1	NZ_CP013912.1	NZ_GL384152.1
NC_014934.1	NC_014750.1	NZ_AP014953.1	NZ_CP015126.1	NZ_GL384153.1
NC_014962.1	NC_014752.1	NZ_AP014954.1	NZ_CP015127.2	NZ_GL384154.1
NC_014957.1	NC_014753.1	NZ_AP014955.1	NZ_CP015128.2	NZ_GL384155.1
NC_014961.1	NC_014754.1	NZ_AP017320.1	NZ_CP015129.2	NZ_GL384156.1
NC_014958.1	NC_014755.1	NZ_AP017321.1	NZ_CP015173.1	NZ_GL384157.1
NC_014974.1	NC_014756.1	NZ_CP014252.1	NZ_CP015174.1	NZ_GL384158.1
NC_014975.1	NC_014758.1	NZ_CP014253.1	NZ_CP015175.1	NZ_GL384159.1
NC_016803.1	NC_014759.1	NZ_CP014254.1	NZ_CP015150.1	NZ_GL384160.1
NC_015144.1	NC_014760.1	NZ_CP014250.1	NZ_CP015151.1	NZ_GL384161.1
NC_015145.1	NC_014761.1	NZ_CP014251.1	NZ_CP015152.1	NZ_GL384162.1
NC_015146.1	NC_014762.1	NZ_AP014652.1	NZ_CP015153.1	NZ_GL384163.1
NC_015147.1	NC_014763.1	NZ_AP014653.1	NZ_CP015154.1	NZ_GL384164.1
NC_015555.1	NC_014804.1	NZ_CP014261.1	NZ_CP015155.1	NZ_GL384165.1
NC_015151.1	NC_014810.2	NZ_CP012480.1	NZ_CP015156.1	NZ_GL384166.1
NC_015152.1	NC_014811.1	NZ_CP012742.1	NZ_CP014786.1	NZ_GL384167.1
NC_015160.1	NC_014812.1	NZ_CP013237.1	NZ_CP015117.1	NZ_GL384168.1
NC_015161.1	NC_014814.1	NZ_CP014056.2	NZ_CP013672.1	NZ_GL384169.1
NC_015169.1	NC_014816.1	NZ_CP014055.2	NZ_CP011255.1	NZ_GL384170.1
NC_015162.1	NC_014817.1	NZ_CP014034.2	NZ_CP015224.1	NZ_GL384171.1
NC_015170.1	NC_014818.1	NZ_CP014035.2	NZ_CP050951.1	NZ_GL384172.1
NC_015163.1	NC_014819.1	NZ_CP014038.2	NZ_CP015377.1	NZ_GL384173.1
NC_015164.1	NC_014824.1	NZ_CP014039.2	NZ_CP012949.1	NZ_GL384174.1
NC_015165.1	NC_014825.1	NZ_CP014042.2	NZ_CP014774.1	NZ_GL384175.1
NC_015168.1	NC_014826.1	NZ_CP014043.2	NZ_CP014775.1	NZ_GL384176.1
NC_015166.1	NC_014827.1	NZ_CP014046.2	NZ_CP011281.1	NZ_GL384177.1
NC_015167.1	NC_014828.1	NZ_CP014047.2	NZ_CP011282.1	NZ_GL384178.1
NC_015172.1	NC_014829.1	NZ_CP014048.2	NZ_CP011283.1	NZ_GL384179.1
NC_015177.1	NC_014830.1	NZ_CP014049.2	NZ_CP015123.1	NZ_GL384180.1
NC_015185.1	NC_014831.1	NZ_CP014064.2	NZ_CP011284.1	NZ_GL384181.1
NC_016603.1	NC_014833.1	NZ_CP014063.1	NZ_CP011285.1	NZ_GL384182.1
NC_015214.1	NC_014836.1	NZ_CP014024.2	NZ_CP013838.1	NZ_GL384183.1
NC_015213.1	NC_014844.1	NZ_CP014067.2	NZ_CP013839.1	NZ_GL384184.1
NC_015218.1	NC_014917.1	NZ_CP014068.2	NZ_CP013840.1	NZ_GL384185.1
NC_015216.1	NC_014918.1	NZ_CP014026.2	NZ_CP011406.1	NZ_GL384186.1
NC_015259.1	NC_014921.1	NZ_CP014012.2	NZ_CP011407.1	NZ_GL384187.1
NC_015258.1	NC_014923.1	NZ_CP014013.1	NZ_CP011408.1	NZ_GL384188.1
NC_015276.1	NC_014924.1	NZ_CP014016.2	NZ_CP011789.1	NZ_GL384189.1
NC_015311.1	NC_014925.1	NZ_CP014017.2	NZ_CP015364.1	NZ_GL384190.1
NC_015318.1	NC_014926.1	NZ_CP014027.2	NZ_CP015365.1	NZ_GL384191.1
NC_015321.1	NC_014931.1	NZ_CP014029.2	NZ_CP015366.1	NZ_GL384192.1
NC_015320.1	NC_014932.1	NZ_CP014279.1	NZ_CP015379.1	NZ_GL384193.1
NC_015385.1	NC_014934.1	NZ_CP014344.1	NZ_CP015380.1	NZ_GL384194.1
NC_015386.1	NC_014935.1	NZ_CP014345.1	NZ_CP015238.2	NZ_GL384195.1
NC_015388.1	NC_014957.1	NZ_CP014495.1	NZ_CP015528.1	NZ_GL384196.1
NC_015389.1	NC_014958.1	NZ_CP014496.1	NZ_CP015557.1	NZ_GL384197.1
NC_015387.1	NC_014960.1	NZ_CP014488.1	NZ_CP011685.1	NZ_GL384198.1
NC_002929.2	NC_014961.1	NZ_CP014489.1	NZ_CP013953.1	NZ_GL384199.1
NC_000963.1	NC_014962.1	NZ_CP014490.1	NZ_CP013954.1	NZ_GL384200.1
NC_002937.3	NC_014963.1	NZ_CP014491.1	NZ_CP013955.1	NZ_GL384201.1
NC_005863.1	NC_014974.1	NZ_CP014497.1	NZ_CP013956.1	NZ_GL384202.1
NC_005296.1	NC_014975.1	NZ_CP014498.1	NZ_CP015176.1	NZ_GL384203.1
NC_005297.1	NC_015057.1	NZ_CP011539.1	NZ_CP015177.1	NZ_GL384204.1
NC_002945.4	NC_015058.1	NZ_CP011540.1	NZ_CP015178.1	NZ_GL384205.1
NC_002677.1	NC_015059.1	NZ_CP012911.1	NZ_CP015179.1	NZ_GL384206.1
NC_002771.1	NC_015060.1	NZ_CP012912.1	NZ_CP015180.1	NZ_GL384207.1
NC_002578.1	NC_015064.1	NZ_CP012913.1	NZ_CP015182.1	NZ_GL384208.1
NC_000868.1	NC_015065.1	NZ_CP013667.1	NZ_CP015181.1	NZ_GL384209.1
NC_001773.1	NC_015125.1	NZ_CP013668.1	NZ_CP015347.1	NZ_GL384210.1
NC_000962.3	NC_015138.1	NZ_CP014538.1	NZ_CP013957.1	NZ_GL384211.1
NC_003198.1	NC_015144.1	NZ_CP014539.1	NZ_CP013958.1	NZ_GL384212.1
NC_003384.1	NC_015145.1	NZ_CP014540.1	NZ_CP015107.1	NZ_GL384213.1
NC_003385.1	NC_015146.1	NZ_CP014541.1	NZ_CP015516.1	NZ_GL384214.1
NC_007973.1	NC_015147.1	NZ_CP012960.1	NZ_CP015517.1	NZ_GL384215.1
NC_007974.2	NC_015151.1	NZ_CP012961.1	NZ_CP021079.1	NZ_GL384216.1
NC_007972.2	NC_015152.1	NZ_CP012962.1	NZ_CP014170.1	NZ_GL384217.1
NC_007971.2	NC_015155.1	NZ_CP012963.1	NZ_CP014171.1	NZ_GL384218.1
NC_003210.1	NC_015160.1	NZ_CP012964.1	NZ_CP014984.1	NZ_GL384219.1
NC_004603.1	NC_015161.1	NZ_CP012965.1	NZ_CP015500.1	NZ_GL384220.1
NC_004605.1	NC_015162.1	NZ_CP012966.1	NZ_CP015501.1	NZ_GL384221.1
NC_005027.1	NC_015163.1	NZ_CP012967.1	NZ_CP015502.1	NZ_GL384222.1
NC_005090.1	NC_015164.1	NZ_CP014522.1	NZ_CP015503.1	NZ_GL384223.1
NC_005363.1	NC_015165.1	NZ_CP014523.1	NZ_CP015504.1	NZ_GL384224.1
NC_006370.1	NC_015166.1	NZ_CP014524.1	NZ_CP015505.1	NZ_GL384225.1
NC_006371.1	NC_015167.1	NZ_CP014485.1	NZ_CP014704.1	NZ_GL384226.1
NC_005871.1	NC_015168.1	NZ_CP010888.1	NZ_CP014705.1	NZ_GL384227.1
NC_008025.1	NC_015169.1	NZ_CP014528.1	NZ_CP014706.1	NZ_GL384228.1
NC_008010.2	NC_015170.1	NZ_CP010997.1	NZ_CP015753.1	NZ_GL384229.1
NC_009939.1	NC_015172.1	NZ_CP011008.1	NZ_CP015754.1	NZ_GL384230.1
NC_014752.1	NC_015174.1	NZ_CP011009.1	NZ_CP015755.1	NZ_GL384231.1
NC_014230.1	NC_015177.1	NZ_CP011007.1	NZ_CP014761.1	NZ_GL384232.1
NC_007614.1	NC_015178.1	NZ_CP011023.1	NZ_CP015424.1	NZ_GL384233.1
NC_007615.1	NC_015179.1	NZ_CP010993.1	NZ_CP015425.1	NZ_GL384234.1
NC_007616.1	NC_015180.1	NZ_CP013041.1	NZ_CP015426.1	NZ_GL384235.1
NC_007617.1	NC_015181.1	NZ_CP013042.1	NZ_CP015427.1	NZ_GL384236.1
NC_009348.1	NC_015182.1	NZ_CP013043.1	NZ_CP015428.1	NZ_GL384237.1
NC_009349.1	NC_015185.1	NZ_CP013044.1	NZ_CP015429.1	NZ_GL384238.1
NC_009350.1	NC_015186.1	NZ_CP013045.1	NZ_CP015430.1	NZ_GL384239.1
NC_004923.1	NC_015187.1	NZ_CP010994.1	NZ_CP015431.1	NZ_GL384240.1
NC_004925.1	NC_015188.1	NZ_CP013615.1	NZ_CP015432.1	NZ_GL384241.1
NC_004924.1	NC_015189.1	NZ_CP013040.1	NZ_CP015433.1	NZ_GL384242.1
NC_010161.1	NC_015213.1	NZ_CP013039.1	NZ_CP015434.1	NZ_GL384243.1
NC_010160.1	NC_015214.1	NZ_CP013038.1	NZ_CP015641.1	NZ_GL384244.1
NC_014614.1	NC_015216.1	NZ_CP013260.2	NZ_CP014755.1	NZ_GL384245.1
NC_011312.1	NC_015218.1	NZ_CP013262.2	NZ_CP014758.1	NZ_GL384246.1
NC_011313.1	NC_015258.1	NZ_CP010992.1	NZ_CP014756.1	NZ_GL384247.1
NC_011314.1	NC_015259.1	NZ_CP010998.1	NZ_CP014757.1	NZ_GL384248.1
NC_011316.1	NC_015275.1	NZ_CP013231.1	NZ_CP015342.1	NZ_GL384249.1
NC_011315.1	NC_015276.1	NZ_CP013227.1	NZ_CP015343.1	NZ_GL384250.1
NC_011311.1	NC_015311.1	NZ_CP013228.1	NZ_CP015344.1	NZ_GL384251.1
NC_014248.1	NC_015312.1	NZ_CP013229.1	NZ_CP014341.1	NZ_GL384252.1
NC_014249.1	NC_015313.1	NZ_CP013230.1	NZ_CP014543.1	NZ_GL384253.1
NC_014250.1	NC_015314.1	NZ_CP014643.1	NZ_CP015495.1	NZ_GL384254.1
NC_014246.1	NC_015318.1	NZ_CP014644.1	NZ_CP011482.1	NZ_GL384255.1
NC_014306.1	NC_015320.1	NZ_CP011769.1	NZ_CP011483.1	NZ_GL384256.1
NC_014304.1	NC_015321.1	NZ_CP014475.1	NZ_CP011484.1	NZ_GL384257.1
NC_014305.1	NC_015385.1	NZ_CP014700.1	NZ_CP011485.1	NZ_GL384258.1
NC_014253.1	NC_015386.1	NZ_CP014701.1	NZ_CP011486.1	NZ_GL384259.1
NC_014254.1	NC_015387.1	NZ_CP014702.1	NZ_CP011487.1	NZ_GL384260.1
NC_015312.1	NC_015388.1	NZ_CP014703.1	NZ_CP011775.1	NZ_GL384261.1
NC_015314.1	NC_015389.1	NZ_CP014744.1	NZ_CP011776.1	NZ_GL384262.1
NC_015313.1	NC_015408.1	NZ_CP014745.1	NZ_CP015779.1	NZ_GL384263.1
NC_014659.1	NC_015409.1	NZ_CP014746.1	NZ_CP015777.1	NZ_GL384264.1
NC_014551.1	NC_015416.1	NZ_CP014742.1	NZ_CP015778.1	NZ_GL384265.1
NC_014355.1	NC_015417.1	NZ_CP014743.1	NZ_CP015294.1	NZ_GL384266.1
NC_014318.1	NC_015418.1	NZ_CP011828.1	NZ_CP015295.1	NZ_GL384267.1
NC_014297.1	NC_015419.1	NZ_CP011829.1	NZ_CP015296.1	NZ_GL384268.1
NC_014298.1	NC_015422.1	NZ_CP011830.1	NZ_CP015297.1	NZ_GL384269.1
NC_014299.1	NC_015423.1	NZ_CP011831.1	NZ_CP015298.1	NZ_GL384270.1
NC_014300.1	NC_015425.1	NZ_CP012939.1	NZ_CP015299.1	NZ_GL384271.1
NC_014301.1	NC_015426.1	NZ_CP012941.1	NZ_CP015300.1	NZ_GL384272.1
NC_014302.1	NC_015427.1	NZ_CP012942.1	NZ_CP015301.1	NZ_GL384273.1
NC_014303.1	NC_015430.1	NZ_CP012940.1	NZ_CP015302.1	NZ_GL384274.1
NC_014550.1	NC_015434.1	NZ_CP012943.1	NZ_CP015303.1	NZ_GL384275.1
NC_014549.1	NC_015435.1	NZ_CP012944.1	NZ_CP015304.1	NZ_GL384276.1
NC_014548.1	NC_015436.1	NZ_CP014616.1	NZ_CP015305.1	NZ_GL384277.1
NC_014722.1	NC_015437.1	NZ_CP010874.1	NZ_CP015306.1	NZ_GL384278.1
NC_014718.1	NC_015460.1	NZ_CP010875.1	NZ_CP015307.1	NZ_GL384279.1
NC_014723.1	NC_015461.1	NZ_CP012504.1	NZ_CP015645.1	NZ_GL384280.1
NC_014960.1	NC_015471.1	NZ_CP018664.1	NZ_CP015646.1	NZ_GL384281.1
NC_014810.2	NC_015499.1	NZ_CP014748.2	NZ_CP015966.1	NZ_GL384282.1
NC_015125.1	NC_015500.1	NZ_CP014747.1	NZ_CP015968.1	NZ_GL384283.1
NC_015186.1	NC_015501.1	NZ_CP014791.1	NZ_CP015967.1	NZ_GL384284.1
NC_015178.1	NC_015510.1	NZ_CP012958.1	NZ_CP015969.1	NZ_GL384285.1
NC_015187.1	NC_015511.1	NZ_CP012959.1	NZ_CP015857.1	NZ_GL384286.1
NC_015179.1	NC_015512.1	NZ_CP008858.2	NZ_CP015858.1	NZ_ADDR02000003.1
NC_015188.1	NC_015513.1	NZ_CP014282.1	NZ_CP015860.1	NZ_ADDR02000002.1
NC_015180.1	NC_015514.1	NZ_CP014290.1	NZ_CP015861.1	NZ_ADDR02000001.1
NC_015181.1	NC_015518.1	NZ_CP014288.1	NZ_CP015859.1	NZ_GL384345.1
NC_015189.1	NC_015520.1	NZ_CP014287.1	NZ_CP015862.1	NZ_GL384346.1
NC_015182.1	NC_015555.1	NZ_CP014289.1	NZ_CP016015.1	NZ_GL384347.1
NC_003888.3	NC_015556.1	NZ_CP014286.1	NZ_CP016016.1	NZ_GL384348.1
NC_003903.1	NC_015558.1	NZ_CP014285.1	NZ_CP016017.1	NZ_GL384349.1
NC_003904.1	NC_015559.1	NZ_CP014284.1	NZ_CP016033.1	NZ_GL384350.1
NC_004567.2	NC_015560.1	NZ_CP014283.1	NZ_CP015990.1	NZ_GL384351.1
NC_006375.1	NC_015561.1	NZ_CP014781.1	NZ_CP015991.1	NZ_GL384352.1
NC_006376.1	NC_015562.1	NZ_CP014780.1	NZ_CP014762.1	NZ_GL384353.1
NC_006377.1	NC_015564.1	NZ_CP014783.1	NZ_CP014763.1	NZ_GL384354.1
NC_008686.1	NC_015565.1	NZ_CP014790.1	NZ_CP014764.1	NZ_GL384355.1
NC_008688.1	NC_015572.1	NZ_CP015985.1	NZ_CP014765.1	NZ_GL384356.1
NC_008687.1	NC_015574.1	NZ_CP046529.1	NZ_CP015850.1	NZ_GL384357.1
NC_015408.1	NC_015576.1	NZ_CP014856.1	NZ_CP015851.1	NZ_GL384358.1
NC_015434.1	NC_015577.1	NZ_CP014857.1	NZ_CP015025.1	NZ_GL384359.1
NC_015409.1	NC_015578.1	NZ_CP014847.1	NZ_CP015026.1	NZ_GL384360.1
NC_017287.1	NC_015581.1	NZ_CP014848.1	NZ_CP015130.1	NZ_GL384361.1
NC_017288.1	NC_015588.1	NZ_CP014849.1	NZ_CP015131.1	NZ_GL384362.1
NC_015416.1	NC_015589.1	NZ_CP014850.1	NZ_CP015133.1	NZ_GL384363.1
NC_015430.1	NC_015593.1	NZ_CP014851.1	NZ_CP015132.1	NZ_GL384364.1
NC_015425.1	NC_015594.1	NZ_CP014852.1	NZ_CP015309.1	NZ_GL384365.1
NC_015417.1	NC_015595.1	NZ_CP014853.1	NZ_CP016026.1	NZ_GL384366.1
NC_015426.1	NC_015598.1	NZ_CP014949.1	NZ_CP013580.1	NZ_GL384367.1
NC_015418.1	NC_015601.1	NZ_CP014352.1	NZ_CP013581.1	NZ_GL384368.1
NC_015427.1	NC_015602.1	NZ_CP014353.1	NZ_CP013582.1	NZ_GL384369.1
NC_015419.1	NC_015603.1	NZ_CP014861.1	NZ_CP013583.1	NZ_GL384370.1
NC_015422.1	NC_015632.1	NZ_CP014865.1	NZ_CP013584.1	NZ_GL384371.1
NC_015423.1	NC_015633.1	NZ_CP015004.1	NZ_CP013563.1	NZ_GL384372.1
NC_015435.1	NC_015635.1	NZ_CP010838.1	NZ_CP013564.1	NZ_GL384373.1
NC_015436.1	NC_015636.1	NZ_CP010839.1	NZ_CP013565.1	NZ_GL384374.1
NC_015437.1	NC_015637.1	NZ_CP010840.1	NZ_CP013566.1	NZ_GL384375.1
NC_015460.1	NC_015656.1	NZ_CP010841.1	NZ_CP013567.1	NZ_GL384376.1
NC_015461.1	NC_015657.1	NZ_CP010844.1	NZ_CP013585.1	NZ_GL384377.1
NC_016620.1	NC_015658.1	NZ_CP010961.1	NZ_CP013586.1	NZ_GL384378.1
NC_019100.1	NC_015659.1	NZ_CP010962.1	NZ_CP013587.1	NZ_GL384379.1
NC_015501.1	NC_015662.1	NZ_CP010842.1	NZ_CP013588.1	NZ_GL384380.1
NC_015499.1	NC_015663.1	NZ_CP010843.1	NZ_CP013589.1	NZ_GL384381.1
NC_015500.1	NC_015664.1	NZ_CP010845.1	NZ_CP013522.1	NZ_GL384382.1
NC_016629.1	NC_015666.1	NZ_CP010846.1	NZ_CP013523.1	NZ_GL384383.1
NC_015514.1	NC_015667.1	NZ_CP010847.1	NZ_CP013524.1	NZ_GL384384.1
NC_015510.1	NC_015671.1	NZ_CP010963.1	NZ_CP013525.1	NZ_GL384385.1
NC_015511.1	NC_015672.1	NZ_CP010964.1	NZ_CP013526.1	NZ_GL384386.1
NC_015512.1	NC_015673.1	NZ_CP010249.1	NZ_CP013537.1	NZ_GL384387.1
NC_015513.1	NC_015676.1	NZ_CP010250.1	NZ_CP013538.1	NZ_GL384388.1
NC_015518.1	NC_015677.1	NZ_CP010251.1	NZ_CP013539.1	NZ_GL384389.1
NC_015520.1	NC_015678.1	NZ_CP010252.1	NZ_CP013540.1	NZ_GL384390.1
NC_015556.1	NC_015680.1	NZ_CP010253.1	NZ_CP013541.1	NZ_GL384391.1
NC_015558.1	NC_015681.1	NZ_CP010254.1	NZ_CP013527.1	NZ_GL384392.1
NC_015942.1	NC_015682.1	NZ_CP010255.1	NZ_CP013528.1	NZ_GL384393.1
NC_015576.1	NC_015684.1	NZ_CP010256.1	NZ_CP013529.1	NZ_GL384394.1
NC_015564.1	NC_015685.1	NZ_CP010257.1	NZ_CP013530.1	NZ_GL384395.1
NC_015560.1	NC_015689.1	NZ_CP010258.1	NZ_CP013531.1	NZ_GL384396.1
NC_015561.1	NC_015702.1	NZ_CP010259.1	NZ_CP013542.1	NZ_GL384397.1
NC_015559.1	NC_015707.1	NZ_CP010260.1	NZ_CP013543.1	NZ_GL384398.1
NC_015577.1	NC_015710.1	NZ_CP010261.1	NZ_CP013544.1	NZ_GL384399.1
NC_015578.1	NC_015711.1	NZ_CP010262.1	NZ_CP013545.1	NZ_GL384400.1
NC_015562.1	NC_015713.1	NZ_CP010263.1	NZ_CP013546.1	NZ_GL384401.1
NC_015565.1	NC_015723.1	NZ_CP010264.1	NZ_CP013552.1	NZ_GL384402.1
NC_015572.1	NC_015724.1	NZ_CP010265.1	NZ_CP013553.1	NZ_GL384403.1
NC_015574.1	NC_015726.1	NZ_CP010266.1	NZ_CP013554.1	NZ_GL384404.1
NC_015602.1	NC_015727.1	NZ_CP014869.1	NZ_CP013555.1	NZ_GL384405.1
NC_015598.1	NC_015728.1	NZ_CP014948.1	NZ_CP013556.1	NZ_GL384406.1
NC_015603.1	NC_015729.1	NZ_CP011105.1	NZ_CP013574.1	NZ_GL384476.1
NC_015581.1	NC_015730.1	NZ_CP011106.1	NZ_CP013575.1	NZ_GL384477.1
NC_015589.1	NC_015732.1	NZ_CP012731.1	NZ_CP013576.1	NZ_GL384478.1
NC_015588.1	NC_015740.1	NZ_CP012979.1	NZ_CP013577.1	NZ_GL384479.1
NC_015677.1	NC_015741.1	NZ_CP012980.1	NZ_CP013578.1	NZ_GL384480.1
NC_015663.1	NC_015756.1	NZ_CP012978.1	NZ_CP013579.1	NZ_GL384481.1
NC_015682.1	NC_015759.1	NZ_CP012976.1	NZ_CP013532.1	NZ_GL384482.1
NC_015680.1	NC_015844.1	NZ_CP012977.1	NZ_CP013533.1	NZ_GL384483.1
NC_015662.1	NC_015845.1	NZ_CP012974.1	NZ_CP013534.1	NZ_GL384484.1
NC_015633.1	NC_015846.1	NZ_CP012975.1	NZ_CP013535.1	NZ_GL384485.1
NC_015637.1	NC_015847.1	NZ_CP012972.1	NZ_CP013536.1	NZ_GL384486.1
NC_015666.1	NC_015859.1	NZ_CP012973.1	NZ_CP013568.1	NZ_GL384487.1
NC_015658.1	NC_015903.1	NZ_CP012970.1	NZ_CP013572.1	NZ_GL384488.1
NC_015667.1	NC_015904.1	NZ_CP012971.1	NZ_CP013569.1	NZ_GL384489.1
NC_015659.1	NC_015905.1	NZ_CP015099.1	NZ_CP013570.1	NZ_GL384490.1
NC_015681.1	NC_015906.1	NZ_CP066295.1	NZ_CP013571.1	NZ_GL384491.1
NC_015707.1	NC_015907.1	NZ_CP013911.1	NZ_CP013573.1	NZ_GL384492.1
NC_015676.1	NC_015908.1	NZ_CP013912.1	NZ_CP013557.1	NZ_GL384493.1
NC_015671.1	NC_015909.1	NZ_CP015020.1	NZ_CP013558.1	NZ_GL384494.1
NC_015684.1	NC_015910.1	NZ_CP015021.1	NZ_CP013559.1	NZ_GL384495.1
NC_015689.1	NC_015911.1	NZ_CP015023.1	NZ_CP013560.1	NZ_GL384496.1
NC_015685.1	NC_015914.1	NZ_CP015022.1	NZ_CP013561.1	NZ_GL384497.1
NC_015672.1	NC_015915.1	NZ_CP015126.1	NZ_CP013562.1	NZ_GL384498.1
NC_015711.1	NC_015916.1	NZ_CP015127.2	NZ_CP013547.1	NZ_GL384499.1
NC_015726.1	NC_015917.1	NZ_CP015128.2	NZ_CP013548.1	NZ_GL384462.1
NC_015723.1	NC_015918.1	NZ_CP015129.2	NZ_CP013549.1	NZ_GL384463.1
NC_015727.1	NC_015919.1	NZ_CP015138.1	NZ_CP013550.1	NZ_GL384464.1
NC_015724.1	NC_015920.1	NZ_CP015140.1	NZ_CP013551.1	NZ_GL384465.1
NZ_CP007806.1	NC_015921.1	NZ_CP015141.1	NZ_CP035049.1	NZ_GL384466.1
NZ_CP007808.1	NC_015922.1	NZ_CP015142.1	NZ_CP035050.1	NZ_GL384467.1
NZ_CP007807.1	NC_015930.1	NZ_CP015143.1	NZ_CP035045.1	NZ_GL384468.1
NC_015740.1	NC_015931.1	NZ_CP015144.1	NZ_CP035048.1	NZ_GL384469.1
NC_015732.1	NC_015942.1	NZ_CP015139.1	NZ_CP035046.1	NZ_GL384470.1
NC_015759.1	NC_015943.1	NZ_CP015173.1	NZ_CP035047.1	NZ_GL384471.1
NC_015756.1	NC_015944.1	NZ_CP015174.1	NZ_CP016071.1	NZ_GL384472.1
NC_015846.1	NC_015945.1	NZ_CP015175.1	NZ_CP035051.1	NZ_GL384473.1
NC_015847.1	NC_015946.1	NZ_CP015069.1	NZ_CP035053.1	NZ_GL384474.1
NC_015921.1	NC_015948.1	NZ_CP015070.1	NZ_CP035052.1	NZ_GL384475.1
NC_015907.1	NC_015954.1	NZ_CP015072.1	NZ_CP035043.1	NZ_GL384407.1
NC_015903.1	NC_015955.1	NZ_CP015073.1	NZ_CP035044.1	NZ_GL384408.1
NC_015908.1	NC_015958.1	NZ_CP015071.1	NZ_CP014647.1	NZ_GL384409.1
NC_015904.1	NC_015959.1	NZ_CP015074.2	NZ_CP014648.1	NZ_GL384410.1
NC_015909.1	NC_015975.1	NZ_CP015075.2	NZ_CP014649.1	NZ_GL384411.1
NC_015905.1	NC_015977.1	NZ_CP015076.1	NZ_CP014650.1	NZ_GL384412.1
NC_015910.1	NC_015978.1	NZ_CP015077.1	NZ_CP012739.1	NZ_GL384413.1
NC_015906.1	NC_015979.1	NZ_CP015078.1	NZ_CP012740.1	NZ_GL384414.1
NC_015911.1	NC_015980.1	NZ_CP015150.1	NZ_CP012741.1	NZ_GL384415.1
NC_015915.1	NC_016001.1	NZ_CP015151.1	NZ_CP015398.1	NZ_GL384416.1
NC_015922.1	NC_016021.1	NZ_CP015152.1	NZ_CP016159.1	NZ_GL384417.1
NC_015916.1	NC_016022.1	NZ_CP015153.1	NZ_CP016160.1	NZ_GL384418.1
NC_015917.1	NC_016024.1	NZ_CP015154.1	NZ_CP016161.1	NZ_GL384419.1
NC_015918.1	NC_016025.1	NZ_CP015155.1	NZ_CP016030.2	NZ_GL384420.1
NC_015919.1	NC_016026.1	NZ_CP015156.1	NZ_CP016031.1	NZ_GL384421.1
NC_015920.1	NC_016027.1	NZ_CP014786.1	NZ_CP016029.2	NZ_GL384422.1
NC_015914.1	NC_016028.1	NZ_CP015117.1	NZ_CP016277.1	NZ_GL384423.1
NC_017384.1	NC_016029.1	NZ_CP013672.1	NZ_CP011069.1	NZ_GL384424.1
NC_017386.1	NC_016030.1	NZ_CP011255.1	NZ_CP016214.1	NZ_GL384425.1
NC_017385.1	NC_016034.1	NZ_CP015224.1	NZ_CP016215.1	NZ_GL384426.1
NC_015931.1	NC_016035.1	NZ_CP050951.1	NZ_CP016280.1	NZ_GL384427.1
NC_015948.1	NC_016037.1	NZ_CP015377.1	NZ_CP016281.1	NZ_GL384428.1
NC_015943.1	NC_016041.1	NZ_CP012949.1	NZ_CP016224.1	NZ_GL384429.1
NC_015944.1	NC_016043.1	NZ_CP014774.1	NZ_CP016225.1	NZ_GL384430.1
NZ_CP007031.1	NC_016046.1	NZ_CP014775.1	NZ_CP016286.1	NZ_GL384431.1
NC_015945.1	NC_016048.1	NZ_CP011281.1	NZ_CP016287.1	NZ_GL384432.1
NC_015946.1	NC_016050.1	NZ_CP011282.1	NZ_CP016289.1	NZ_GL384433.1
NC_015954.1	NC_016052.1	NZ_CP011283.1	NZ_CP016290.1	NZ_GL384434.1
NC_015955.1	NC_016077.1	NZ_CP015123.1	NZ_CP016292.1	NZ_GL384435.1
NC_015959.1	NC_016078.1	NZ_CP011284.1	NZ_CP016293.1	NZ_GL384436.1
NC_015975.1	NC_016079.1	NZ_CP011285.1	NZ_CP016291.1	NZ_GL384437.1
NC_015978.1	NC_016108.1	NZ_CP013838.1	NZ_CP016288.1	NZ_GL384438.1
NC_015979.1	NC_016109.1	NZ_CP011151.1	NZ_CP016347.1	NZ_GL384439.1
NC_015980.1	NC_016112.1	NZ_CP011152.1	NZ_CP016348.1	NZ_GL384440.1
NC_015977.1	NC_016147.2	NZ_CP013839.1	NZ_CP016349.1	NZ_GL384441.1
NC_017256.1	NC_016148.1	NZ_CP011153.1	NZ_CP016350.1	NZ_GL384442.1
NC_017257.1	NC_016149.1	NZ_CP011154.1	NZ_CP016351.1	NZ_GL384443.1
NC_017258.1	NC_016457.1	NZ_CP013840.1	NZ_CP016352.1	NZ_GL384444.1
NC_017259.1	NC_016458.1	NZ_CP011155.1	NZ_CP016328.1	NZ_GL384445.1
NC_017261.1	NC_016459.1	NZ_CP011156.1	NZ_CP011884.1	NZ_GL384446.1
NC_017260.1	NC_016460.1	NZ_CP011157.1	NZ_CP011885.1	NZ_GL384447.1
NC_016472.1	NC_016461.1	NZ_CP011406.1	NZ_CP012706.1	NZ_GL384448.1
NC_016473.1	NC_016462.1	NZ_CP011407.1	NZ_CP015100.2	NZ_GL384449.1
NC_016474.1	NC_016472.1	NZ_CP011408.1	NZ_CP014998.1	NZ_GL384450.1
NC_016475.1	NC_016473.1	NZ_CP011789.1	NZ_CP012729.1	NZ_GL384451.1
NC_016476.1	NC_016474.1	NZ_CP015364.1	NZ_CP012730.1	NZ_GL384452.1
NC_016477.1	NC_016475.1	NZ_CP015365.1	NZ_CP012720.1	NZ_GL384453.1
NC_016478.1	NC_016476.1	NZ_CP015366.1	NZ_CP012721.1	NZ_GL384454.1
NC_016457.1	NC_016477.1	NZ_CP015379.1	NZ_CP012722.1	NZ_GL384455.1
NC_016458.1	NC_016478.1	NZ_CP015380.1	NZ_CP012723.1	NZ_GL384456.1
NC_016459.1	NC_016510.2	NZ_CP015238.2	NZ_CP012724.1	NZ_GL384457.1
NC_016460.1	NC_016582.1	NZ_CP015528.1	NZ_CP012725.1	NZ_GL384458.1
NC_016461.1	NC_016584.1	NZ_CP015557.1	NZ_CP012726.1	NZ_GL384459.1
NC_016462.1	NC_016598.1	NZ_CP011685.1	NZ_CP012727.1	NZ_GL384460.1
NC_016024.1	NC_016599.1	NZ_CP013953.1	NZ_CP012728.1	NZ_GL384461.1
NC_016025.1	NC_016603.1	NZ_CP013954.1	NZ_CP016396.1	NZ_GL384500.1
NC_016026.1	NC_016604.1	NZ_CP013955.1	NZ_CP016392.1	NZ_GL384501.1
NC_016041.1	NC_016605.1	NZ_CP013956.1	NZ_CP016439.1	NZ_GL384502.1
NC_016043.1	NC_016606.1	NZ_CP015176.1	NZ_CP015350.1	NZ_GL384503.1
NZ_CP019285.1	NC_016607.1	NZ_CP015177.1	NZ_CP015356.1	NZ_GL384504.1
NZ_CP019286.1	NC_016608.1	NZ_CP015178.1	NZ_CP015355.1	NZ_GL384505.1
NZ_CP019287.1	NC_016609.1	NZ_CP015179.1	NZ_CP015354.1	NZ_GL384506.1
NZ_CP007030.1	NC_016610.1	NZ_CP015180.1	NZ_CP015353.1	NZ_GL384507.1
NZ_CP007029.1	NC_016616.1	NZ_CP015182.1	NZ_CP015352.1	NZ_GL384508.1
NC_019897.1	NC_016620.1	NZ_CP015181.1	NZ_CP015360.1	NZ_GL384509.1
NC_019898.1	NC_016621.1	NZ_CP015347.1	NZ_CP015351.1	NZ_GL384510.1
NC_018012.1	NC_016627.1	NZ_CP013957.1	NZ_CP015359.1	NZ_GL384511.1
NC_016077.1	NC_016629.1	NZ_CP013958.1	NZ_CP015358.1	NZ_GL384512.1
NC_016078.1	NC_016630.1	NZ_CP015107.1	NZ_CP015357.1	NZ_GL384513.1
NC_016079.1	NC_016631.1	NZ_CP015516.1	NZ_CP015361.1	NZ_GL384514.1
NC_020541.1	NC_016633.1	NZ_CP015517.1	NZ_CP015761.1	NZ_GL384515.1
NC_019792.1	NC_016635.1	NZ_CP021079.1	NZ_CP015759.1	NZ_GL384516.1
NC_019962.1	NC_016636.1	NZ_CP014170.1	NZ_CP015760.1	NZ_GL384517.1
NC_019967.1	NC_016637.1	NZ_CP014171.1	NZ_CP015762.1	NZ_GL384518.1
NC_019963.1	NC_016748.1	NZ_CP014984.1	NZ_CP015763.1	NZ_GL384519.1
NC_016604.1	NC_016751.1	NZ_CP011345.1	NZ_CP015764.1	NZ_GL384520.1
NC_018515.1	NC_016803.1	NZ_CP015240.1	NZ_CP015765.1	NZ_GL384521.1
NZ_CP007032.1	NC_016830.1	NZ_CP015239.1	NZ_CP015766.1	NZ_GL384522.1
NC_021184.1	NC_016838.1	NZ_CP015241.1	NZ_CP015767.1	NZ_GL384523.1
NC_016148.1	NC_016839.1	NZ_CP015242.1	NZ_CP015768.1	NZ_GL384524.1
NC_016149.1	NC_016840.1	NZ_CP015500.1	NZ_CP015769.1	NZ_GL384525.1
NC_016147.2	NC_016841.1	NZ_CP015501.1	NZ_CP015770.1	NZ_GL384526.1
NC_017095.1	NC_016845.1	NZ_CP015502.1	NZ_CP015771.1	NZ_GL384527.1
NC_017527.1	NC_016846.1	NZ_CP015503.1	NZ_CP016380.1	NZ_GL384528.1
NC_016637.1	NC_016847.1	NZ_CP015504.1	NZ_CP016381.1	NZ_GL384529.1
NC_016584.1	NC_016887.1	NZ_CP015505.1	NZ_CP011857.1	NZ_GL384530.1
NC_016621.1	NC_016893.1	NZ_CP024479.1	NZ_CP012128.1	NZ_GL384531.1
NC_016598.1	NC_016894.1	NZ_CP024480.1	NZ_CP016338.1	NZ_GL384532.1
NC_016616.1	NC_016900.1	NZ_CP024481.1	NZ_CP016335.1	NZ_GL384533.1
NC_016633.1	NC_016901.1	NZ_CP014704.1	NZ_CP016336.1	NZ_GL384534.1
NC_016599.1	NC_016905.1	NZ_CP014705.1	NZ_CP015408.2	NZ_GL384535.1
NC_016830.1	NC_016906.1	NZ_CP014706.1	NZ_CP015410.2	NZ_GL384536.1
NC_016627.1	NC_016907.1	NZ_CP015753.1	NZ_CP016504.1	NZ_GL384537.1
NC_015713.1	NC_016935.1	NZ_CP015754.1	NZ_CP016505.1	NZ_GL384538.1
NC_015710.1	NC_016936.1	NZ_CP015755.1	NZ_CP016506.1	NZ_GL384539.1
NC_017459.1	NC_016940.1	NZ_CP014761.1	NZ_CP016507.1	NZ_GL384540.1
NC_017457.1	NC_016943.1	NZ_CP015424.1	NZ_CP016508.1	NZ_GL384541.1
NC_017460.1	NC_016946.1	NZ_CP015425.1	NZ_CP016509.1	NZ_GL384542.1
NC_017458.1	NC_017017.1	NZ_CP015426.1	NZ_CP016514.1	NZ_GL384543.1
NC_016605.1	NC_017018.1	NZ_CP015427.1	NZ_CP016515.1	NZ_GL384544.1
NC_016635.1	NC_017019.1	NZ_CP015428.1	NZ_CP016516.1	NZ_GL384545.1
NC_016606.1	NC_017025.1	NZ_CP015429.1	NZ_CP016517.1	NZ_GL384546.1
NC_016636.1	NC_017030.1	NZ_CP015430.1	NZ_CP016518.1	NZ_GL384547.1
NC_016607.1	NC_017033.1	NZ_CP015431.1	NZ_CP016519.1	NZ_GL384548.1
NC_016608.1	NC_017034.1	NZ_CP015432.1	NZ_CP016520.1	NZ_GL384549.1
NC_017017.1	NC_017041.1	NZ_CP015433.1	NZ_CP016530.1	NZ_GL384550.1
NC_017018.1	NC_017042.1	NZ_CP015434.1	NZ_CP016531.1	NZ_GL384551.1
NC_017019.1	NC_017045.1	NZ_CP015641.1	NZ_CP016532.1	NZ_GL384552.1
NC_016610.1	NC_017047.1	NZ_CP014755.1	NZ_CP016533.1	NZ_GL384553.1
NZ_CP011039.1	NC_017055.1	NZ_CP014758.1	NZ_CP016521.1	NZ_GL384554.1
NZ_CP011040.1	NC_017058.1	NZ_CP014756.1	NZ_CP016522.1	NZ_GL384555.1
NC_016510.2	NC_017059.1	NZ_CP014757.1	NZ_CP016523.1	NZ_GL384556.1
NC_017586.1	NC_017060.1	NZ_CP015342.1	NZ_CP016524.1	NZ_GL384557.1
NC_017585.1	NC_017067.1	NZ_CP015343.1	NZ_CP016525.1	NZ_GL384558.1
NC_016845.1	NC_017068.1	NZ_CP015344.1	NZ_CP016526.1	NZ_GL384559.1
NC_016838.1	NC_017069.1	NZ_CP014341.1	NZ_CP016527.1	NZ_GL384560.1
NC_016846.1	NC_017070.1	NZ_CP014543.1	NZ_CP016528.1	NZ_GL384561.1
NC_016839.1	NC_017071.1	NZ_CP015495.1	NZ_CP016529.1	NZ_GL384562.1
NC_016840.1	NC_017072.1	NZ_CP011482.1	NZ_CP016553.1	NZ_GL384563.1
NC_016847.1	NC_017073.1	NZ_CP011483.1	NZ_CP016563.1	NZ_GL384564.1
NC_016841.1	NC_017074.1	NZ_CP011484.1	NZ_CP016564.1	NZ_GL384565.1
NC_017033.1	NC_017075.1	NZ_CP011485.1	NZ_CP016573.1	NZ_GL384566.1
NC_019892.1	NC_017076.1	NZ_CP011486.1	NZ_CP016574.1	NZ_GL384567.1
NC_019893.1	NC_017077.1	NZ_CP011487.1	NZ_CP016575.1	NZ_GL384568.1
NC_019894.1	NC_017078.1	NZ_CP011775.1	NZ_CP016579.1	NZ_GL384569.1
NC_019895.1	NC_017079.1	NZ_CP011776.1	NZ_CP016580.1	NZ_GL384570.1
NC_017098.1	NC_017080.1	NZ_CP015779.1	NZ_CP016561.1	NZ_GL384571.1
NC_017770.1	NC_017081.1	NZ_CP015777.1	NZ_CP016562.1	NZ_GL384572.1
NZ_CP007035.1	NC_017093.1	NZ_CP015778.1	NZ_CP016569.1	NZ_GL384573.1
NC_019903.1	NC_017094.1	NZ_CP015294.1	NZ_CP016570.1	NZ_GL384574.1
NC_018017.1	NC_017095.1	NZ_CP015295.1	NZ_CP016571.1	NZ_GL384575.1
NC_016609.1	NC_017096.1	NZ_CP015296.1	NZ_CP016572.1	NZ_GL384576.1
NC_022084.1	NC_017098.1	NZ_CP015297.1	NZ_CP016565.1	NZ_GL384577.1
NC_016893.1	NC_017180.1	NZ_CP015298.1	NZ_CP016566.1	NZ_GL384578.1
NC_016894.1	NC_017181.1	NZ_CP015299.1	NZ_CP016567.1	NZ_GL384579.1
NC_016906.1	NC_017182.1	NZ_CP015300.1	NZ_CP016568.1	NZ_GL384580.1
NC_016907.1	NC_017183.1	NZ_CP015301.1	NZ_CP016576.1	NZ_GL384581.1
NZ_CP011013.1	NC_017184.1	NZ_CP015302.1	NZ_CP016577.1	NZ_GL384582.1
NZ_CP011014.1	NC_017185.1	NZ_CP015303.1	NZ_CP016578.1	NZ_GL384583.1
NC_016940.1	NC_017249.1	NZ_CP015304.1	NZ_CP016586.1	NZ_GL384584.1
NC_016936.1	NC_017256.1	NZ_CP015305.1	NZ_CP016587.1	NZ_GL384585.1
NC_016935.1	NC_017257.1	NZ_CP015306.1	NZ_CP016588.1	NZ_GL384586.1
NC_018681.1	NC_017258.1	NZ_CP015307.1	NZ_CP016589.1	NZ_GL384587.1
NC_017034.1	NC_017259.1	NZ_CP015645.1	NZ_CP016590.1	NZ_GL384588.1
NC_017790.1	NC_017260.1	NZ_CP015646.1	NZ_CP016273.1	NZ_GL384589.1
NC_017805.1	NC_017261.1	NZ_CP015966.1	NZ_CP016274.1	NZ_GL384590.1
NC_017791.1	NC_017262.1	NZ_CP015968.1	NZ_CP016275.1	NZ_GL384591.1
NC_017771.1	NC_017287.1	NZ_CP015967.1	NZ_CP016276.1	NZ_GL384592.1
NC_017792.1	NC_017288.1	NZ_CP015969.1	NZ_CP016559.1	NZ_GL384593.1
NC_017806.1	NC_017301.1	NZ_CP015857.1	NZ_CP016560.1	NZ_GL384594.1
NC_017793.1	NC_017384.1	NZ_CP015858.1	NZ_CP012719.1	NZ_GL384595.1
NC_017045.1	NC_017385.1	NZ_CP015860.1	NZ_CP016598.1	NZ_GL384596.1
NC_014932.1	NC_017386.1	NZ_CP015861.1	NZ_CP016599.1	NZ_GL384597.1
NC_015702.1	NC_017448.1	NZ_CP015859.1	NZ_CP016600.1	NZ_GL384598.1
NC_016001.1	NC_017455.1	NZ_CP015862.1	NZ_CP016601.1	NZ_GL384599.1
NC_018751.1	NC_017457.1	NZ_CP015995.1	NZ_CP010883.1	NZ_GL384600.1
NC_017581.1	NC_017458.1	NZ_CP015996.1	NZ_CP010884.1	NZ_GL384601.1
NC_018068.1	NC_017459.1	NZ_CP015997.1	NZ_CP010885.1	NZ_GL384602.1
NC_018066.1	NC_017460.1	NZ_CP016007.1	NZ_CP010886.1	NZ_GL384603.1
NC_018067.1	NC_017464.1	NZ_CP016008.1	NZ_CP010887.1	NZ_GL384604.1
NC_016751.1	NC_017527.1	NZ_CP016009.1	NZ_CP016622.1	NZ_GL384605.1
NC_016748.1	NC_017581.1	NZ_CP016015.1	NZ_CP016623.1	NZ_GL384606.1
NC_017030.1	NC_017583.1	NZ_CP016016.1	NZ_CP016624.1	NZ_GL384607.1
NC_017047.1	NC_017585.1	NZ_CP016017.1	NZ_CP016760.1	NZ_GL384608.1
NC_017060.1	NC_017586.1	NZ_CP016018.1	NZ_CP027042.1	NZ_GL384609.1
NC_017807.1	NC_017634.1	NZ_CP016033.1	NZ_CP027043.1	NZ_GL384610.1
NC_017773.1	NC_017659.1	NZ_CP015990.1	NZ_CP027045.1	NZ_GL384611.1
NC_017464.1	NC_017668.1	NZ_CP015991.1	NZ_CP027044.1	NZ_GL384612.1
NC_017731.1	NC_017669.1	NZ_CP014762.1	NZ_CP027047.1	NZ_GL384613.1
NC_017737.1	NC_017670.1	NZ_CP014763.1	NZ_CP027046.1	NZ_GL384614.1
NC_017738.1	NC_017731.1	NZ_CP014764.1	NZ_CP027036.1	NZ_GL384615.1
NC_017735.1	NC_017735.1	NZ_CP014765.1	NZ_CP027041.1	NZ_GL384616.1
NC_017736.1	NC_017736.1	NZ_CP015850.1	NZ_CP027038.1	NZ_GL384617.1
NC_017856.1	NC_017737.1	NZ_CP015851.1	NZ_CP027037.1	NZ_GL384618.1
NC_017858.1	NC_017738.1	NZ_CP015025.1	NZ_CP027039.1	NZ_GL384619.1
NC_017857.3	NC_017770.1	NZ_CP015026.1	NZ_CP027040.1	NZ_GL385912.1
NC_017910.1	NC_017771.1	NZ_CP015130.1	NZ_CP027048.1	NZ_GL385913.1
NC_017956.1	NC_017773.1	NZ_CP015131.1	NZ_CP027052.1	NZ_GL385914.1
NC_017957.2	NC_017790.1	NZ_CP015133.1	NZ_CP027050.1	NZ_GL385915.1
NC_017966.1	NC_017791.1	NZ_CP015132.1	NZ_CP027051.1	NZ_GL385916.1
NC_017958.1	NC_017792.1	NZ_CP015159.1	NZ_CP027049.1	NZ_GL385917.1
NC_017959.1	NC_017793.1	NZ_CP015161.1	NZ_CP027053.1	NZ_GL385918.1
NC_017954.1	NC_017805.1	NZ_CP015160.1	NZ_CP027058.1	NZ_GL385919.1
NZ_CP006664.1	NC_017806.1	NZ_CP015309.1	NZ_CP027055.1	NZ_GL397067.1
NZ_CP006665.1	NC_017807.1	NZ_CP016026.1	NZ_CP027056.1	NZ_GL397068.1
NZ_CP006666.1	NC_017856.1	NZ_CP013580.1	NZ_CP027054.1	NZ_GL397069.1
NC_018002.1	NC_017857.3	NZ_CP013581.1	NZ_CP027057.1	NZ_GL397070.1
NC_018011.1	NC_017858.1	NZ_CP013582.1	NZ_CP016827.1	NZ_GL397071.1
NC_018013.1	NC_017910.1	NZ_CP013583.1	NZ_CP016794.1	NZ_GL397072.1
NC_018010.1	NC_017934.1	NZ_CP013584.1	NZ_CP016762.1	NZ_GL397073.1
NC_018014.1	NC_017935.1	NZ_CP013563.1	NZ_CP016763.1	NZ_GL397074.1
NC_018016.1	NC_017941.2	NZ_CP013564.1	NZ_CP016764.1	NZ_GL397075.1
NC_018018.1	NC_017942.1	NZ_CP013565.1	NZ_CP016765.1	NZ_GL397076.1
NC_018015.1	NC_017943.1	NZ_CP013566.1	NZ_CP016894.1	NZ_GL397077.1
NC_018020.1	NC_017944.1	NZ_CP013567.1	NZ_CP016811.1	NZ_GL397078.1
NC_018021.1	NC_017954.1	NZ_CP013585.1	NZ_CP016810.1	NZ_GL397079.1
NC_018027.1	NC_017955.1	NZ_CP013586.1	NZ_CP016812.1	NZ_GL397080.1
NC_018022.1	NC_017956.1	NZ_CP013587.1	NZ_CP016342.1	NZ_GL397081.1
NC_018023.1	NC_017957.2	NZ_CP013588.1	NZ_CP013749.1	NZ_GL397082.1
NC_018024.1	NC_017958.1	NZ_CP013589.1	NZ_CP013750.1	NZ_GL397083.1
NC_018025.1	NC_017959.1	NZ_CP013522.1	NZ_CP013751.1	NZ_GL397084.1
NC_018026.1	NC_017960.1	NZ_CP013523.1	NZ_CP013752.1	NZ_GL397085.1
NC_015930.1	NC_017961.1	NZ_CP013524.1	NZ_CP013753.1	NZ_GL397086.1
NC_016109.1	NC_017962.1	NZ_CP013525.1	NZ_CP013754.1	NZ_GL397087.1
NC_015601.1	NC_017963.1	NZ_CP013526.1	NZ_CP013755.1	NZ_GL397088.1
NC_015635.1	NC_017966.1	NZ_CP013537.1	NZ_CP013756.1	NZ_GL397089.1
NC_018081.1	NC_017967.1	NZ_CP013538.1	NZ_CP016431.1	NZ_GL397090.1
NC_015845.1	NC_017970.1	NZ_CP013539.1	NZ_CP016784.1	NZ_GL397091.1
NZ_CP010978.1	NC_017977.1	NZ_CP013540.1	NZ_CP016785.1	NZ_GL397092.1
NC_018108.1	NC_018002.1	NZ_CP013541.1	NZ_CP016913.1	NZ_GL397093.1
NC_016946.1	NC_018010.1	NZ_CP013527.1	NZ_CP015822.1	NZ_GL397094.1
NC_018142.1	NC_018011.1	NZ_CP013528.1	NZ_CP015823.1	NZ_GL397095.1
NC_018149.1	NC_018012.1	NZ_CP013529.1	NZ_CP015824.1	NZ_GL397096.1
NC_018178.1	NC_018013.1	NZ_CP013530.1	NZ_CP015825.1	NZ_GL397097.1
NC_017079.1	NC_018014.1	NZ_CP013531.1	NZ_CP016877.1	NZ_GL397098.1
NC_016048.1	NC_018015.1	NZ_CP013542.1	NZ_CP016814.1	NZ_GL397099.1
NC_016046.1	NC_018016.1	NZ_CP013543.1	NZ_CP016815.1	NZ_GL397100.1
NC_016050.1	NC_018017.1	NZ_CP013544.1	NZ_CP016813.1	NZ_GL397101.1
NC_016052.1	NC_018018.1	NZ_CP013545.1	NZ_CP016888.1	NZ_GL397102.1
NC_016943.1	NC_018020.1	NZ_CP013546.1	NZ_CP015637.1	NZ_GL397103.1
NC_016887.1	NC_018021.1	NZ_CP013552.1	NZ_CP015638.1	NZ_GL397104.1
NC_017042.1	NC_018022.1	NZ_CP013553.1	NZ_CP016904.1	NZ_GL397105.1
NC_017055.1	NC_018023.1	NZ_CP013554.1	NZ_CP016905.1	NZ_GL397106.1
NC_017068.1	NC_018024.1	NZ_CP013555.1	NZ_CP016935.1	NZ_GL397107.1
NC_017078.1	NC_018025.1	NZ_CP013556.1	NZ_CP016934.1	NZ_GL397108.1
NC_017076.1	NC_018026.1	NZ_CP013574.1	NZ_CP016936.1	NZ_GL397109.1
NC_017073.1	NC_018027.1	NZ_CP013575.1	NZ_CP016931.1	NZ_GL397110.1
NC_017069.1	NC_018066.1	NZ_CP013576.1	NZ_CP016932.1	NZ_GL397111.1
NC_017074.1	NC_018067.1	NZ_CP013577.1	NZ_CP016933.1	NZ_GL397112.1
NC_017070.1	NC_018068.1	NZ_CP013578.1	NZ_CP016937.1	NZ_GL397113.1
NC_017077.1	NC_018081.1	NZ_CP013579.1	NZ_CP016938.1	NZ_GL397114.1
NC_017071.1	NC_018108.1	NZ_CP013532.1	NZ_CP016940.1	NZ_GL397115.1
NC_017072.1	NC_018142.1	NZ_CP013533.1	NZ_CP016939.1	NZ_GL397116.1
NC_017080.1	NC_018149.1	NZ_CP013534.1	NZ_CP016941.1	NZ_GL397117.1
NC_017081.1	NC_018178.1	NZ_CP013535.1	NZ_CP016945.1	NZ_GL397118.1
NC_017058.1	NC_018227.2	NZ_CP013536.1	NZ_CP016946.1	NZ_GL397119.1
NC_017041.1	NC_018267.1	NZ_CP013568.1	NZ_CP016947.1	NZ_GL397120.1
NC_017075.1	NC_018419.1	NZ_CP013572.1	NZ_CP016944.1	NZ_GL397121.1
NC_017093.1	NC_018420.1	NZ_CP013569.1	NZ_CP016942.1	NZ_GL397122.1
NC_017094.1	NC_018515.1	NZ_CP013570.1	NZ_CP016943.1	NZ_GL397123.1
NC_017096.1	NC_018524.1	NZ_CP013571.1	NZ_CP016923.1	NZ_GL397124.1
NC_017249.1	NC_018605.1	NZ_CP013573.1	NZ_CP016920.1	NZ_GL397125.1
NC_017059.1	NC_018606.1	NZ_CP013557.1	NZ_CP016922.1	NZ_GL397126.1
NC_017668.1	NC_018610.1	NZ_CP013558.1	NZ_CP016921.1	NZ_GL397127.1
NC_017669.1	NC_018611.1	NZ_CP013559.1	NZ_CP016919.1	NZ_GL397128.1
NC_017670.1	NC_018632.1	NZ_CP013560.1	NZ_CP016926.1	NZ_GL397129.1
NC_017067.1	NC_018645.1	NZ_CP013561.1	NZ_CP016925.1	NZ_GL397130.1
NC_020418.1	NC_018649.1	NZ_CP013562.1	NZ_CP016924.1	NZ_GL397131.1
NC_018419.1	NC_018657.1	NZ_CP013547.1	NZ_CP016927.1	NZ_GL397132.1
NC_018420.1	NC_018658.1	NZ_CP013548.1	NZ_CP016889.1	NZ_GL397133.1
NC_018524.1	NC_018659.1	NZ_CP013549.1	NZ_CP016890.1	NZ_GL397134.1
NZ_CP015506.1	NC_018660.1	NZ_CP013550.1	NZ_CP016891.1	NZ_GL397135.1
NZ_CP015507.1	NC_018664.1	NZ_CP013551.1	NZ_CP016892.1	NZ_GL397136.1
NC_022357.1	NC_018666.1	NZ_CP035049.1	NZ_CP015308.1	NZ_GL397137.1
NC_022358.1	NC_018673.1	NZ_CP035050.1	NZ_CP016631.1	NZ_GL397138.1
NC_018610.1	NC_018674.1	NZ_CP035045.1	NZ_CP017025.1	NZ_GL397139.1
NC_016035.1	NC_018675.1	NZ_CP035048.1	NZ_CP017026.1	NZ_GL397140.1
NC_016034.1	NC_018681.1	NZ_CP035046.1	NZ_CP017027.1	NZ_GL397141.1
NC_018611.1	NC_018691.1	NZ_CP035047.1	NZ_CP017028.1	NZ_GL397142.1
NC_018649.1	NC_018698.1	NZ_CP016071.1	NZ_CP016855.1	NZ_GL397143.1
NZ_CP004387.1	NC_018699.1	NZ_CP035051.1	NZ_CP025482.1	NZ_GL397144.1
NC_018664.1	NC_018704.1	NZ_CP035053.1	NZ_CP016854.1	NZ_GL397145.1
NC_018657.1	NC_018720.1	NZ_CP035052.1	NZ_CP016856.1	NZ_GL397146.1
NC_018658.1	NC_018721.1	NZ_CP035043.1	NZ_CP025481.1	NZ_GL397147.1
NC_018666.1	NC_018751.1	NZ_CP035044.1	NZ_CP016858.1	NZ_GL397148.1
NC_018659.1	NC_018828.1	NZ_CP014647.1	NZ_CP025486.1	NZ_GL397149.1
NC_018660.1	NC_018830.1	NZ_CP014648.1	NZ_CP016859.1	NZ_GL397150.1
NC_018691.1	NC_018868.3	NZ_CP014649.1	NZ_CP016857.1	NZ_GL397151.1
NC_018673.1	NC_018870.1	NZ_CP014650.1	NZ_CP016861.1	NZ_GL397152.1
NC_018674.1	NC_018887.1	NZ_CP014667.1	NZ_CP016860.1	NZ_GL397153.1
NC_018698.1	NC_019042.1	NZ_CP014668.1	NZ_CP025487.1	NZ_GL397154.1
NC_018675.1	NC_019100.1	NZ_CP014669.1	NZ_CP016863.1	NZ_GL397155.1
NC_018699.1	NC_019382.1	NZ_CP012739.1	NZ_CP016862.1	NZ_GL397156.1
NZ_CP004388.1	NC_019386.1	NZ_CP012740.1	NZ_CP017094.1	NZ_GL397157.1
NZ_CP004389.1	NC_019387.1	NZ_CP012741.1	NZ_CP025488.1	NZ_GL397158.1
NZ_CP011849.2	NC_019388.1	NZ_CP015398.1	NZ_CP017095.1	NZ_GL397159.1
NZ_CP011850.1	NC_019396.1	NZ_CP016159.1	NZ_CP016952.1	NZ_GL397160.1
NZ_CP011851.1	NC_019397.1	NZ_CP016160.1	NZ_CP017058.1	NZ_GL397161.1
NZ_CP011852.1	NC_019425.2	NZ_CP016161.1	NZ_CP017059.1	NZ_GL397162.1
NZ_CP013669.1	NC_019552.1	NZ_CP016030.2	NZ_CP013375.1	NZ_GL397163.1
NZ_CP007215.2	NC_019673.1	NZ_CP016031.1	NZ_CP013376.1	NZ_GL397164.1
NC_018720.1	NC_019675.1	NZ_CP016029.2	NZ_CP013443.1	NZ_GL397165.1
NC_018227.2	NC_019689.1	NZ_CP016277.1	NZ_CP013444.1	NZ_GL397166.1
NC_018605.1	NC_019693.1	NZ_CP015229.1	NZ_CP013442.1	NZ_GL397167.1
NC_018606.1	NC_019694.1	NZ_CP012497.1	NZ_CP015423.1	NZ_GL397168.1
NC_018887.1	NC_019695.1	NZ_CP012498.1	NZ_CP017112.1	NZ_GL397169.1
NC_018868.3	NC_019696.1	NZ_CP015228.1	NZ_CP012430.1	NZ_GL397170.1
NC_018870.1	NC_019699.1	NZ_CP012500.1	NZ_CP012432.1	NZ_GL397171.1
NC_017941.2	NC_019700.1	NZ_CP013662.1	NZ_CP012431.1	NZ_GL397172.1
NC_017942.1	NC_019727.1	NZ_CP012501.1	NZ_CP012435.1	NZ_GL397173.1
NC_017943.1	NC_019728.1	NZ_CP011069.1	NZ_CP012434.1	NZ_GL397174.1
NC_017944.1	NC_019729.1	NZ_CP013031.1	NZ_CP012433.1	NZ_GL397175.1
NC_017955.1	NC_019730.1	NZ_CP013663.1	NZ_CP012460.1	NZ_GL397176.1
NC_018267.1	NC_019731.1	NZ_CP012499.1	NZ_CP012461.1	NZ_GL397177.1
NC_018645.1	NC_019732.1	NZ_CP016214.1	NZ_CP012462.1	NZ_GL397178.1
NC_018704.1	NC_019733.1	NZ_CP016215.1	NZ_CP012463.1	NZ_GL397179.1
NC_019386.1	NC_019734.1	NZ_CP016280.1	NZ_CP012464.1	NZ_GL397180.1
NC_019387.1	NC_019735.1	NZ_CP016281.1	NZ_CP017142.1	NZ_GL397181.1
NC_019388.1	NC_019736.1	NZ_CP016224.1	NZ_CP012587.1	NZ_GL397182.1
NC_019396.1	NC_019737.1	NZ_CP016225.1	NZ_CP012560.1	NZ_GL397183.1
NC_019397.1	NC_019748.1	NZ_CP016286.1	NZ_CP012585.1	NZ_GL397184.1
NZ_CP006694.1	NC_019749.1	NZ_CP016287.1	NZ_CP012578.1	NZ_GL397185.1
NZ_CP006695.1	NC_019750.1	NZ_CP016289.1	NZ_CP012580.1	NZ_GL397186.1
NC_019552.1	NC_019751.1	NZ_CP016290.1	NZ_CP012581.1	NZ_GL397187.1
NC_019675.1	NC_019752.1	NZ_CP016292.1	NZ_CP012583.1	NZ_GL397188.1
NC_019689.1	NC_019753.1	NZ_CP016293.1	NZ_CP012584.1	NZ_GL397189.1
NC_019693.1	NC_019754.1	NZ_CP016291.1	NZ_CP013136.1	NZ_GL397190.1
NC_019700.1	NC_019755.1	NZ_CP016288.1	NZ_CP014618.1	NZ_GL397191.1
NC_019694.1	NC_019756.1	NZ_CP015912.1	NZ_CP016163.1	NZ_GL397192.1
NC_019695.1	NC_019763.1	NZ_CP015913.1	NZ_CP016164.1	NZ_GL397193.1
NC_019699.1	NC_019764.1	NZ_CP015914.1	NZ_CP016165.1	NZ_GL397194.1
NC_019696.1	NC_019765.1	NZ_CP015915.1	NZ_CP016166.1	NZ_GL397195.1
NC_023036.2	NC_019766.1	NZ_CP015916.1	NZ_CP016167.1	NZ_GL397196.1
NC_019751.1	NC_019771.1	NZ_CP015917.1	NZ_CP016168.1	NZ_GL397197.1
NC_019727.1	NC_019772.1	NZ_CP016347.1	NZ_CP016169.1	NZ_GL397198.1
NC_019728.1	NC_019773.1	NZ_CP016348.1	NZ_CP017099.1	NZ_GL397199.1
NC_019752.1	NC_019774.1	NZ_CP016349.1	NZ_CP018048.1	NZ_GL397200.1
NC_019729.1	NC_019775.1	NZ_CP016350.1	NZ_CP012579.1	NZ_GL397201.1
NC_019763.1	NC_019776.1	NZ_CP016351.1	NZ_CP012582.1	NZ_GL397202.1
NC_019730.1	NC_019777.1	NZ_CP016352.1	NZ_CP017107.1	NZ_GL397203.1
NC_019731.1	NC_019780.1	NZ_CP016328.1	NZ_CP017108.1	NZ_GL397204.1
NC_019764.1	NC_019789.1	NZ_CP011884.1	NZ_CP017109.1	NZ_GL397205.1
NC_019732.1	NC_019790.1	NZ_CP011885.1	NZ_CP017110.1	NZ_GL397206.1
NC_019753.1	NC_019791.1	NZ_CP012706.1	NZ_CP017116.1	NZ_GL397207.1
NC_019733.1	NC_019792.1	NZ_CP015100.2	NZ_CP012692.1	NZ_GL397208.1
NC_019734.1	NC_019793.1	NZ_CP014998.1	NZ_CP016019.1	NZ_GL397209.1
NC_019754.1	NC_019814.1	NZ_CP016182.2	NZ_CP017247.1	NZ_GL397210.1
NC_019735.1	NC_019843.3	NZ_CP012729.1	NZ_CP017149.1	NZ_GL397211.1
NC_019736.1	NC_019892.1	NZ_CP012730.1	NZ_CP017019.1	NZ_GL397212.1
NC_019755.1	NC_019893.1	NZ_CP012720.1	NZ_CP025495.1	NZ_GL397213.1
NC_019737.1	NC_019894.1	NZ_CP012721.1	NZ_CP025496.1	NZ_GL397214.1
NC_019756.1	NC_019895.1	NZ_CP012722.1	NZ_CP025497.1	NZ_GL397215.1
NC_019748.1	NC_019897.1	NZ_CP012723.1	NZ_CP012568.1	NZ_GL397216.1
NC_019765.1	NC_019898.1	NZ_CP012724.1	NZ_CP012569.1	NZ_GL397217.1
NC_019749.1	NC_019902.2	NZ_CP012725.1	NZ_CP012570.1	NZ_GL397218.1
NC_019750.1	NC_019903.1	NZ_CP012726.1	NZ_CP012571.1	NZ_GL397219.1
NC_020052.1	NC_019904.1	NZ_CP012727.1	NZ_CP012572.1	NZ_GL397220.1
NC_019766.1	NC_019907.1	NZ_CP012728.1	NZ_CP012561.1	NZ_GL397221.1
NC_019780.1	NC_019908.1	NZ_CP016358.1	NZ_CP012562.1	NZ_GL397222.1
NC_019776.1	NC_019940.1	NZ_CP016396.1	NZ_CP012563.1	NZ_GL397223.1
NC_019777.1	NC_019941.1	NZ_CP016391.1	NZ_CP012564.1	NZ_GL397224.1
NC_019771.1	NC_019943.1	NZ_CP016392.1	NZ_CP012565.1	NZ_GL397225.1
NC_019772.1	NC_019949.1	NZ_CP016439.1	NZ_CP012566.1	NZ_GL397226.1
NC_020157.1	NC_019954.2	NZ_CP015350.1	NZ_CP012567.1	NZ_GL397227.1
NC_019773.1	NC_019962.1	NZ_CP015356.1	NZ_CP017151.1	NZ_GL397228.1
NC_019774.1	NC_019963.1	NZ_CP015355.1	NZ_CP020029.1	NZ_GL397229.1
NC_020056.1	NC_019967.1	NZ_CP015354.1	NZ_CP017314.1	NZ_GL397230.1
NC_019775.1	NC_019972.1	NZ_CP015353.1	NZ_CP013816.1	NZ_GL397231.1
NC_019791.1	NC_019974.1	NZ_CP015352.1	NZ_CP013817.1	NZ_GL397232.1
NC_019793.1	NC_019975.1	NZ_CP015360.1	NZ_CP013818.1	NZ_GL397233.1
NC_019789.1	NC_019976.1	NZ_CP015351.1	NZ_CP013819.1	NZ_GL397234.1
NC_019790.1	NC_019977.1	NZ_CP015359.1	NZ_CP013820.1	NZ_GL397235.1
NC_019042.1	NC_019978.1	NZ_CP015358.1	NZ_CP017296.1	NZ_GL397236.1
NC_018828.1	NC_020052.1	NZ_CP015357.1	NZ_CP015222.1	NZ_GL397237.1
NC_018830.1	NC_020056.1	NZ_CP015361.1	NZ_CP015223.1	NZ_GL397238.1
NC_019425.2	NC_020059.1	NZ_CP015210.1	NZ_CP017353.1	NZ_GL397239.1
NC_019382.1	NC_020060.1	NZ_CP015211.1	NZ_CP011510.1	NZ_GL397240.1
NC_019814.1	NC_020061.1	NZ_CP015212.1	NZ_CP014529.1	NZ_GL397241.1
NC_021291.1	NC_020062.1	NZ_CP015213.1	NZ_CP014530.1	NZ_GL397242.1
NC_019902.2	NC_020124.1	NZ_CP015214.1	NZ_CP014531.1	NZ_GL397243.1
NC_019908.1	NC_020126.1	NZ_CP015215.1	NZ_CP014532.1	NZ_GL397244.1
NC_019904.1	NC_020134.1	NZ_CP015216.1	NZ_CP014533.1	NZ_GL397245.1
NC_019907.1	NC_020156.1	NZ_CP015761.1	NZ_CP014534.1	NZ_GL397246.1
NC_019940.1	NC_020157.1	NZ_CP015759.1	NZ_CP014535.1	NZ_GL397247.1
NC_019941.1	NC_020291.1	NZ_CP015760.1	NZ_CP015925.1	NZ_GL397248.1
NC_019943.1	NC_020292.1	NZ_CP015762.1	NZ_CP015926.1	NZ_GL397249.1
NC_019978.1	NC_020300.1	NZ_CP015763.1	NZ_CP015927.1	NZ_GL397250.1
NC_019977.1	NC_020301.1	NZ_CP015764.1	NZ_CP015928.1	NZ_GL397251.1
NC_019972.1	NC_020302.1	NZ_CP015765.1	NZ_CP015929.1	NZ_GL397252.1
NC_019974.1	NC_020303.1	NZ_CP015766.1	NZ_CP015930.1	NZ_GL397253.1
NC_019975.1	NC_020304.1	NZ_CP015767.1	NZ_CP015931.1	NZ_GL397254.1
NC_019976.1	NC_020305.1	NZ_CP015768.1	NZ_CP015932.1	NZ_GL397255.1
NC_019673.1	NC_020388.1	NZ_CP015769.1	NZ_CP015933.1	NZ_GL397256.1
NC_019949.1	NC_020418.1	NZ_CP015770.1	NZ_CP015934.1	NZ_GL397257.1
NC_019954.2	NC_020419.1	NZ_CP015771.1	NZ_CP015935.1	NZ_GL397258.1
NC_020059.1	NC_020420.1	NZ_CP016380.1	NZ_CP015936.1	NZ_GL397259.1
NC_020060.1	NC_020421.1	NZ_CP016381.1	NZ_CP015937.1	NZ_GL397260.1
NC_020061.1	NC_020422.1	NZ_CP011857.1	NZ_CP015938.1	NZ_GL405225.1
NC_020062.1	NC_020453.1	NZ_CP012128.1	NZ_CP015939.1	NZ_GL405226.1
NC_020126.1	NC_020506.1	NZ_CP016338.1	NZ_CP015940.1	NZ_GL405227.1
NC_020134.1	NC_020510.1	NZ_CP016335.1	NZ_CP015941.1	NZ_GL405228.1
NC_020156.1	NC_020514.1	NZ_CP016336.1	NZ_CP015943.1	NZ_GL405229.1
NZ_CP011883.2	NC_020515.1	NZ_CP015408.2	NZ_CP015942.1	NZ_GL405230.1
NC_020291.1	NC_020523.1	NZ_CP015410.2	NZ_CP015944.1	NZ_GL405231.1
NC_020292.1	NC_020541.1	NZ_CP016504.1	NZ_CP015945.1	NZ_GL405232.1
NC_020302.1	NC_020546.1	NZ_CP016505.1	NZ_CP015946.1	NZ_GL405233.1
NC_020303.1	NC_020553.1	NZ_CP016506.1	NZ_CP015947.1	NZ_GL405234.1
NC_020300.1	NC_020555.1	NZ_CP016507.1	NZ_CP015948.1	NZ_GL405235.1
NC_020301.1	NC_020813.1	NZ_CP016508.1	NZ_CP015949.1	NZ_GL405236.1
NC_020304.1	NC_020888.1	NZ_CP016509.1	NZ_CP015950.1	NZ_GL405237.1
NC_020305.1	NC_020892.1	NZ_CP016514.1	NZ_CP015951.1	NZ_GL405238.1
NC_020506.1	NC_020908.1	NZ_CP016515.1	NZ_CP015952.1	NZ_GL405239.1
NC_020523.1	NC_020909.1	NZ_CP016516.1	NZ_CP015953.1	NZ_GL405240.1
NC_020553.1	NC_020910.1	NZ_CP016517.1	NZ_CP015954.1	NZ_GL405241.1
NC_020453.1	NC_020995.1	NZ_CP016518.1	NZ_CP015955.1	NZ_GL405242.1
NC_020515.1	NC_021064.1	NZ_CP016519.1	NZ_CP015956.1	NZ_GL405243.1
NC_020514.1	NC_021082.1	NZ_CP016520.1	NZ_CP015957.1	NZ_GL405244.1
NC_020546.1	NC_021084.1	NZ_CP016530.1	NZ_CP016825.1	NZ_GL405245.1
NC_020813.1	NC_021149.1	NZ_CP016531.1	NZ_CP012950.1	NZ_GL405260.1
NC_020510.1	NC_021154.1	NZ_CP016532.1	NZ_CP012951.1	NZ_GL405261.1
NC_020555.1	NC_021169.1	NZ_CP016533.1	NZ_CP015206.1	NZ_GL405262.1
NC_020892.1	NC_021175.1	NZ_CP016521.1	NZ_CP016383.1	NZ_GL405263.1
NC_022349.1	NC_021182.1	NZ_CP016522.1	NZ_CP016384.1	NZ_GL405264.1
NC_022359.1	NC_021183.1	NZ_CP016523.1	NZ_CP015001.1	NZ_GL405265.1
NC_020888.1	NC_021184.1	NZ_CP016524.1	NZ_CP015002.1	NZ_GL405266.1
NZ_CP021106.3	NC_021237.1	NZ_CP016525.1	NZ_CP015003.1	NZ_GL405267.1
NC_021064.1	NC_021280.1	NZ_CP016526.1	NZ_CP017642.1	NZ_GL405268.1
NZ_CP015230.1	NC_021284.1	NZ_CP016527.1	NZ_CP017643.1	NZ_GL405269.1
NZ_CP015231.1	NC_021291.1	NZ_CP016528.1	NZ_CP017644.1	NZ_GL405270.1
NZ_CP015232.1	NC_021499.1	NZ_CP016529.1	NZ_CP017645.1	NZ_GL405271.1
NZ_CP015233.1	NC_021506.1	NZ_CP016553.1	NZ_CP017646.1	NZ_GL405272.1
NZ_CP015234.1	NC_021592.1	NZ_CP016563.1	NZ_CP017647.1	NZ_GL405273.1
NC_021084.1	NC_021663.1	NZ_CP016564.1	NZ_CP017648.1	NZ_GL405274.1
NC_021082.1	NC_021741.1	NZ_CP016573.1	NZ_CP017649.1	NZ_GL405275.1
NC_021149.1	NC_021742.1	NZ_CP016574.1	NZ_CP017650.1	NZ_GL405276.1
NC_021169.1	NC_021832.1	NZ_CP016575.1	NZ_CP017651.1	NZ_GL405277.1
NC_021175.1	NC_021833.1	NZ_CP016579.1	NZ_CP017652.1	NZ_GL405278.1
NC_021182.1	NC_021846.1	NZ_CP016580.1	NZ_CP017653.1	NZ_GL405279.1
NC_021183.1	NC_021913.1	NZ_CP016561.1	NZ_CP017654.1	NZ_GL405280.1
NC_021237.1	NC_021915.1	NZ_CP016562.1	NZ_CP017655.1	NZ_GL405281.1
NC_021280.1	NC_021920.1	NZ_CP016569.1	NZ_CP017656.1	NZ_GL405282.1
NC_021284.1	NC_021921.1	NZ_CP016570.1	NZ_CP017657.1	NZ_GL405283.1
NC_021499.1	NC_021985.1	NZ_CP016571.1	NZ_CP017676.1	NZ_GL383839.1
NC_021506.1	NC_021986.1	NZ_CP016572.1	NZ_CP017402.1	NZ_GL383840.1
NC_021663.1	NC_022001.1	NZ_CP016565.1	NZ_CP017403.1	NZ_GL383841.1
NC_021741.1	NC_022041.1	NZ_CP016566.1	NZ_CP017404.1	NZ_GL383842.1
NC_021742.1	NC_022042.1	NZ_CP016567.1	NZ_CP017405.1	NZ_GL383843.1
NC_021846.1	NC_022043.1	NZ_CP016568.1	NZ_CP013101.1	NZ_GL383844.1
NC_021832.1	NC_022044.1	NZ_CP016576.1	NZ_CP017603.1	NZ_GL383845.1
NC_021833.1	NC_022049.1	NZ_CP016577.1	NZ_CP015381.1	NZ_GL383846.1
NC_021915.1	NC_022050.1	NZ_CP016578.1	NZ_CP013013.1	NZ_GL383847.1
NC_021920.1	NC_022079.2	NZ_CP016586.1	NZ_CP013014.1	NZ_GL383848.1
NC_021985.1	NC_022084.1	NZ_CP016587.1	NZ_CP013475.1	NZ_GL383849.1
NC_022001.1	NC_022097.1	NZ_CP016588.1	NZ_CP012426.1	NZ_GL383850.1
NC_021986.1	NC_022115.1	NZ_CP016589.1	NZ_CP012427.1	NZ_GL383851.1
NC_022041.1	NC_022125.1	NZ_CP016590.1	NZ_CP012428.1	NZ_GL383852.1
NC_022042.1	NC_022198.1	NZ_CP016497.1	NZ_CP012429.1	NZ_GL383853.1
NC_022049.1	NC_022239.1	NZ_CP016498.1	NZ_CP011839.1	NZ_GL383854.1
NC_022043.1	NC_022246.1	NZ_CP016273.1	NZ_CP015970.1	NZ_GL455093.1
NC_022044.1	NC_022349.1	NZ_CP016274.1	NZ_CP016394.1	NZ_GL455094.1
NC_022050.1	NC_022357.1	NZ_CP016275.1	NZ_CP013019.1	NZ_GL455095.1
NC_022079.2	NC_022358.1	NZ_CP016276.1	NZ_CP017811.1	NZ_GL455096.1
NZ_CP010328.2	NC_022359.1	NZ_CP016546.1	NZ_CP017862.1	NZ_GL455097.1
NC_022097.1	NC_022438.1	NZ_CP016547.1	NZ_CP017860.1	NZ_GL455098.1
NC_022115.1	NC_022524.1	NZ_CP016548.1	NZ_CP017861.1	NZ_GL455099.1
NC_022125.1	NC_022528.1	NZ_CP016549.1	NZ_CP017863.1	NZ_GL455100.1
NC_017025.1	NC_022533.1	NZ_CP016550.1	NZ_CP017864.1	NZ_GL455101.1
NC_022246.1	NC_022534.1	NZ_CP016551.1	NZ_CP017865.1	NZ_GL455102.1
NC_022239.1	NC_022538.1	NZ_CP016559.1	NZ_CP017866.1	NZ_GL455103.1
NZ_CP009976.1	NC_022543.1	NZ_CP016560.1	NZ_CP017867.1	NZ_GL455104.1
NC_021921.1	NC_022546.1	NZ_CP012391.1	NZ_CP017868.1	NZ_GL455105.1
NC_021913.1	NC_022549.1	NZ_CP012392.1	NZ_CP017869.1	NZ_GL455106.1
NC_022438.1	NC_022567.1	NZ_CP012719.1	NZ_CP017870.1	NZ_GL455107.1
NZ_CP015840.1	NC_022571.1	NZ_CP012393.1	NZ_CP017871.1	NZ_GL455108.1
NZ_CP015841.1	NC_022575.1	NZ_CP012394.1	NZ_CP017872.1	NZ_GL455109.1
NC_022524.1	NC_022592.1	NZ_CP016627.1	NZ_CP017873.1	NZ_GL455110.1
NC_022571.1	NC_022600.1	NZ_CP016645.1	NZ_CP017874.1	NZ_GL455111.1
NC_022575.1	NC_022601.1	NZ_CP016646.1	NZ_CP017875.1	NZ_GL455112.1
NC_022567.1	NC_022602.1	NZ_CP016647.1	NZ_CP017877.1	NZ_GL455113.1
NC_022592.1	NC_022603.1	NZ_CP016648.1	NZ_CP017876.1	NZ_GL455114.1
NC_022600.1	NC_022606.1	NZ_CP016649.1	NZ_CP017878.1	NZ_GL455115.1
NC_022664.1	NC_022607.1	NZ_CP016650.1	NZ_CP017879.1	NZ_GL455116.1
NC_022606.1	NC_022608.1	NZ_CP016651.1	NZ_CP017880.1	NZ_GL455117.1
NC_022601.1	NC_022654.1	NZ_CP016652.1	NZ_CP016826.1	NZ_GL455118.1
NC_022607.1	NC_022657.1	NZ_CP016653.1	NZ_CP015192.1	NZ_GL455119.1
NC_022602.1	NC_022663.1	NZ_CP016654.1	NZ_CP015183.1	NZ_GL455120.1
NC_022603.1	NC_022664.1	NZ_CP016655.1	NZ_CP015184.1	NZ_GL455121.1
NC_022608.1	NC_022873.1	NZ_CP016656.1	NZ_CP015185.1	NZ_GL455122.1
NC_022657.1	NC_022874.1	NZ_CP016657.1	NZ_CP015186.1	NZ_GL455123.1
NZ_CP007547.1	NC_022875.1	NZ_CP016658.1	NZ_CP015187.1	NZ_GL455124.1
NC_022873.1	NC_022876.1	NZ_CP016659.1	NZ_CP015188.1	NZ_GL455125.1
NC_020124.1	NC_022877.1	NZ_CP016660.1	NZ_CP015189.1	NZ_GL455126.1
NC_022874.1	NC_022878.1	NZ_CP016661.1	NZ_CP015190.1	NZ_GL455127.1
NC_022875.1	NC_022879.1	NZ_CP016662.1	NZ_CP015191.1	NZ_GL455128.1
NC_022876.1	NC_022880.1	NZ_CP016663.1	NZ_CP017888.1	NZ_GL455129.1
NC_022877.1	NC_022881.1	NZ_CP016664.1	NZ_CP017859.1	NZ_GL455130.1
NC_022882.1	NC_022882.1	NZ_CP016665.1	NZ_CP017857.1	NZ_GL455131.1
NC_022998.1	NC_022883.1	NZ_CP016666.1	NZ_CP017858.1	NZ_GL455132.1
NC_022997.1	NC_022884.1	NZ_CP016667.1	NZ_CP017856.1	NZ_GL454903.1
NC_022878.1	NC_022997.1	NZ_CP016668.1	NZ_CP017854.1	NZ_GL454904.1
NC_022881.1	NC_022998.1	NZ_CP016669.1	NZ_CP017855.1	NZ_GL454905.1
NC_022884.1	NC_023035.1	NZ_CP016670.1	NZ_CP017920.1	NZ_GL454906.1
NC_022880.1	NC_023036.2	NZ_CP016671.1	NZ_CP017934.1	NZ_GL454907.1
NC_022883.1	NC_023062.1	NZ_CP016672.1	NZ_CP017936.1	NZ_GL454908.1
NC_022879.1	NC_023063.1	NZ_CP016673.1	NZ_CP017935.1	NZ_GL454909.1
NC_023035.1	NC_023065.1	NZ_CP016674.1	NZ_CP017937.1	NZ_GL454910.1
NC_023063.1	NC_023135.1	NZ_CP016675.1	NZ_CP017928.1	NZ_GL454911.1
NC_023062.1	NC_023136.1	NZ_CP016676.1	NZ_CP017931.1	NZ_GL454912.1
NC_023150.1	NC_023137.1	NZ_CP016677.1	NZ_CP017930.1	NZ_GL454913.1
NC_023144.1	NC_023138.1	NZ_CP016678.1	NZ_CP017933.1	NZ_GL454914.1
NC_023145.1	NC_023139.1	NZ_CP016679.1	NZ_CP017932.1	NZ_GL454915.1
NC_023135.1	NC_023140.1	NZ_CP016680.1	NZ_CP017929.1	NZ_GL454916.1
NC_023146.1	NC_023141.1	NZ_CP016644.1	NZ_CP014999.1	NZ_GL454917.1
NC_023136.1	NC_023142.1	NZ_CP016681.1	NZ_CP015000.1	NZ_GL454918.1
NC_023137.1	NC_023143.1	NZ_CP016682.1	NZ_CP017954.1	NZ_GL454919.1
NC_023138.1	NC_023144.1	NZ_CP016683.1	NZ_CP017955.1	NZ_GL454920.1
NC_023148.1	NC_023145.1	NZ_CP016598.1	NZ_CP017956.1	NZ_GL454921.1
NC_023139.1	NC_023146.1	NZ_CP016599.1	NZ_CP017957.1	NZ_GL454922.1
NC_023140.1	NC_023148.1	NZ_CP016600.1	NZ_CP017958.1	NZ_GL454923.1
NC_023141.1	NC_023150.1	NZ_CP016601.1	NZ_CP017959.1	NZ_GL454924.1
NC_023142.1	NC_025260.1	NZ_CP010883.1	NZ_CP017960.1	NZ_GL454925.1
NC_023143.1	NC_025261.1	NZ_CP010884.1	NZ_CP017953.1	NZ_GL454926.1
NZ_CP006644.1	NC_025262.1	NZ_CP010885.1	NZ_CP017967.2	NZ_GL454927.1
NZ_CP011450.1	NC_025263.1	NZ_CP010886.1	NZ_CP017968.3	NZ_GL454928.1
NZ_CP004006.1	NC_026422.1	NZ_CP010887.1	NZ_CP017961.1	NZ_GL454929.1
NZ_CP004007.1	NC_026423.1	NZ_CP016622.1	NZ_CP017969.1	NZ_GL454930.1
NZ_CP007028.1	NC_026424.1	NZ_CP016623.1	NZ_CP017237.1	NZ_GL454931.1
NZ_CP007033.1	NC_026425.1	NZ_CP016624.1	NZ_CP017671.1	NZ_GL454932.1
NZ_CP007034.1	NC_026426.1	NZ_CP016760.1	NZ_CP017672.1	NZ_GL454933.1
NZ_HG326223.1	NC_026427.1	NZ_CP027042.1	NZ_CP015756.1	NZ_GL454934.1
NC_023065.1	NC_026428.1	NZ_CP027043.1	NZ_CP015757.1	NZ_GL454935.1
NZ_CP006569.1	NC_026429.1	NZ_CP027045.1	NZ_CP017962.1	NZ_GL454936.1
NZ_CP006570.1	NC_026431.1	NZ_CP027044.1	NZ_CP017963.1	NZ_GL454937.1
NZ_CP006965.1	NC_026432.1	NZ_CP027047.1	NZ_CP013113.1	NZ_GL454938.1
NZ_CP007051.1	NC_026433.1	NZ_CP027046.1	NZ_CP013132.1	NZ_GL454939.1
NZ_CP007052.1	NC_026434.1	NZ_CP027036.1	NZ_CP013248.1	NZ_GL454940.1
NZ_CP007045.1	NC_026435.1	NZ_CP027041.1	NZ_CP013249.1	NZ_GL454941.1
NZ_CP007046.1	NC_026436.1	NZ_CP027038.1	NZ_CP013250.1	NZ_GL454942.1
NZ_CP007047.1	NC_026437.1	NZ_CP027037.1	NZ_CP013246.1	NZ_GL454943.1
NZ_CP007048.1	NC_026438.1	NZ_CP027039.1	NZ_CP014148.1	NZ_GL454944.1
NZ_CP007049.1	NC_029055.1	NZ_CP027040.1	NZ_CP014146.1	NZ_GL454945.1
NZ_CP007050.1	NC_030791.1	NZ_CP027048.1	NZ_CP014147.1	NZ_GL454946.1
NZ_CP007055.1	NC_031671.1	NZ_CP027052.1	NZ_CP013149.1	NZ_GL454947.1
NZ_CP007056.1	NC_031672.1	NZ_CP027050.1	NZ_CP013150.1	NZ_GL454948.1
NZ_CP007057.1	NC_031673.1	NZ_CP027051.1	NZ_CP013166.2	NZ_GL454949.1
NZ_CP007058.1	NC_031674.1	NZ_CP027049.1	NZ_CP013162.2	NZ_GL454950.1
NZ_CP007059.1	NC_036023.1	NZ_CP027053.1	NZ_CP013167.2	NZ_GL454951.1
NZ_CP003915.1	NC_036025.1	NZ_CP027058.1	NZ_CP013168.2	NZ_GL454952.1
NZ_CP003916.1	NC_036026.1	NZ_CP027055.1	NZ_CP013170.2	NZ_GL454953.1
NZ_CP002701.1	NC_036027.1	NZ_CP027056.1	NZ_CP013151.1	NZ_GL454954.1
NZ_CP002702.1	NC_036028.1	NZ_CP027054.1	NZ_CP013153.2	NZ_GL454955.1
NZ_CP006850.1	NC_036029.1	NZ_CP027057.1	NZ_CP013152.2	NZ_GL454956.1
[truncated: 146,940 more rows]

## Sheet: Table S4 - Ready-to-use refs
Human	NCBI rep-ref species	Common contaminants	Common contaminants + viral vectors
NZ_GG666849.1	NC_006037.1	NC_000908.2	A08585.1
NZ_GG666850.1	NC_006038.1	NC_000912.1	A13775.1
NZ_GG666851.1	NC_006039.1	NC_002771.1	A13776.1
NZ_GG666852.1	NC_006040.1	NC_002976.3	A13777.1
NZ_GG666853.1	NC_006041.1	NC_004432.1	A13778.1
NZ_GG666854.1	NC_006042.1	NC_004461.1	A13800.1
NZ_GG666855.1	NC_006077.1	NC_004829.2	A14139.1
NZ_GG666856.1	NC_001905.3	NC_005003.1	A14149.1
NZ_GG666857.1	NC_007244.2	NC_005004.1	A14151.1
NZ_GG666858.1	NC_004916.2	NC_005005.1	A14152.1
NZ_GG666859.1	NC_007245.2	NC_005006.1	A14153.1
NZ_GG666860.1	NC_007246.2	NC_005007.1	A14157.1
NZ_GG666861.1	NC_007247.2	NC_005008.1	A14159.1
NZ_GG666862.1	NC_007248.2	NC_005364.2	A14161.1
NZ_GG666863.1	NC_007249.2	NC_006360.1	A14162.1
NZ_GG666864.1	NC_007250.2	NC_006663.1	A14163.1
NZ_GG666865.1	NC_007251.2	NC_006908.1	A14164.1
NZ_GG666866.1	NC_007252.2	NC_007294.1	A14172.1
NZ_GG666867.1	NC_007253.2	NC_007295.1	A14173.1
NZ_GG666868.1	NC_007254.2	NC_007332.1	A14174.1
NZ_GG666869.1	NC_007255.2	NC_007633.1	A18791.1
NZ_GG666870.1	NC_007256.2	NC_009497.1	AB009864.2
NZ_GG666871.1	NC_007257.2	NC_010163.1	AB013921.2
NZ_GG666872.1	NC_007258.2	NC_011025.1	AB015619.1
NZ_GG666873.1	NC_007259.2	NC_013511.1	AB038146.1
NZ_GG666874.1	NC_007260.2	NC_013948.1	AB070708.1
NZ_GG666875.1	NC_007261.2	NC_014014.1	AB095955.1
NZ_GG666876.1	NC_007262.2	NC_014448.1	AB095956.1
NZ_GG666877.1	NC_007263.2	NC_014552.1	AB124780.2
NZ_GG666878.1	NC_007264.2	NC_014751.1	AB215109.1
NZ_GG666879.1	NC_007265.2	NC_014760.1	AB248918.1
NZ_GG666880.1	NC_007266.2	NC_014921.1	AB248919.1
NZ_GG666881.1	NC_007267.2	NC_014970.1	AB248920.1
NZ_GG666882.1	NC_007268.2	NC_015153.1	AB248921.1
NZ_GG666883.1	NC_007269.2	NC_015155.1	AB248922.1
NZ_GG666884.1	NC_007270.2	NC_015407.1	AB248923.1
NZ_GG666885.1	NC_007271.2	NC_015431.1	AB248924.1
NZ_GG666886.1	NC_007272.2	NC_015725.1	AB521037.1
NZ_GG666887.1	NC_007273.2	NC_015946.1	AB669432.1
NZ_GG666888.1	NC_007285.2	NC_016638.1	AB669567.1
NZ_GG666889.1	NC_007286.2	NC_016807.1	AB759085.1
NZ_GG666890.1	NC_007284.2	NC_016829.1	AB759086.1
NZ_GG666891.1	NC_007287.2	NC_017502.1	AB777647.1
NZ_GG666892.1	NC_003279.8	NC_017503.1	AB777648.1
NZ_GG666893.1	NC_003280.10	NC_017504.1	AB777649.1
NZ_GG666894.1	NC_003281.10	NC_017509.1	AB777650.1
NZ_GG666895.1	NC_003282.8	NC_017519.1	AB777651.1
NZ_GG666896.1	NC_003283.11	NC_018077.1	AB777652.1
NZ_GG666897.1	NC_003284.9	NC_018149.1	AF013258.1
NZ_GG666898.1	NC_001328.1	NC_018406.1	AF013597.1
NZ_GG666899.1	NC_013791.2	NC_018407.1	AF016541.1
NZ_GG666900.1	NC_013792.1	NC_018408.1	AF016889.1
NZ_GG666901.1	NC_013793.1	NC_018409.1	AF025843.2
NZ_GG666902.1	NC_000913.3	NC_018410.1	AF025844.2
NZ_GG666903.1	NC_014222.1	NC_018411.1	AF025845.2
NZ_GG666904.1	NC_007164.1	NC_018412.1	AF025846.2
NZ_GG666905.1	NC_003080.1	NC_018413.1	AF028239.1
NZ_GG666906.1	NC_002620.2	NC_018495.1	AF028837.1
NZ_GG666907.1	NC_002182.1	NC_018496.1	AF028838.1
NZ_GG666908.1	NC_002488.3	NC_018497.1	AF033313.1
NZ_GG666909.1	NC_002489.3	NC_018498.1	AF041247.1
NZ_GG666910.1	NC_002490.1	NC_019552.1	AF050464.1
NZ_GG666911.1	NC_002505.1	NC_019949.1	AF058756.1
NZ_GG666912.1	NC_002506.1	NC_020076.2	AF061788.1
NZ_GG666913.1	NC_002516.2	NC_021025.1	AF061918.1
NZ_GG666914.1	NC_002737.2	NC_021083.1	AF061919.1
NZ_GG666915.1	NC_002607.1	NC_021283.1	AF061920.1
NZ_GG666916.1	NC_001869.1	NC_021831.1	AF061921.1
NZ_GG666917.1	NC_002608.1	NC_022538.1	AF061922.1
NZ_GG666918.1	NC_002946.2	NC_022549.1	AF061923.1
NZ_GG666919.1	NC_002662.1	NC_022575.1	AF061924.1
NZ_GG666920.1	NC_002696.2	NC_022807.1	AF061925.1
NZ_GG666921.1	NC_004337.2	NC_023030.2	AF061926.1
NZ_GG666922.1	NC_004851.1	NC_023062.1	AF061927.1
NZ_GG666923.1	NC_003197.2	NZ_AP013353.1	AF061928.1
NZ_GG666924.1	NC_003277.2	NZ_AP014631.1	AF061929.1
NZ_GG666925.1	NC_003047.1	NZ_AP014657.1	AF061930.1
NZ_GG666926.1	NC_003037.1	NZ_AP017318.1	AF061931.1
NZ_GG666927.1	NC_003078.1	NZ_AP017319.1	AF061932.1
NZ_GG666928.1	NC_002932.3	NZ_AP017902.1	AF062078.1
NZ_GG666929.1	NC_003103.1	NZ_CP001621.1	AF062079.1
NZ_GG666930.1	NC_003098.1	NZ_CP001668.1	AF062080.1
NZ_GG666931.1	NC_003869.1	NZ_CP005933.1	AF062081.1
NZ_GG666932.1	NC_003317.1	NZ_CP006959.1	AF062082.1
NZ_GG666933.1	NC_003318.1	NZ_CP007154.1	AF062083.1
NZ_GG666934.1	NC_003902.1	NZ_CP007229.1	AF067142.1
NZ_GG666935.1	NC_004116.1	NZ_CP007520.1	AF067196.1
NZ_GG666936.1	NC_003413.1	NZ_CP007521.1	AF067197.1
NZ_GG666937.1	NC_003454.1	NZ_CP007585.1	AF067646.1
NZ_GG666938.1	NC_004061.1	NZ_CP007589.1	AF072538.1
NZ_GG666939.1	NC_004350.2	NZ_CP007590.1	AF072539.1
NZ_GG666940.1	NC_004572.3	NZ_CP007591.1	AF072540.1
NZ_GG666941.1	NC_004307.2	NZ_CP008895.1	AF072997.1
NZ_GG666942.1	NC_004943.1	NZ_CP009046.1	AF072998.1
NZ_GG666943.1	NC_002947.4	NZ_CP009047.1	AF072999.1
NZ_GG666944.1	NC_003361.3	NZ_CP009652.1	AF073000.1
NZ_GG666945.1	NC_004720.1	NZ_CP009677.1	AF075573.1
NZ_GG666946.1	NC_004557.1	NZ_CP010267.1	AF076310.1
NZ_GG666947.1	NC_004565.1	NZ_CP010538.1	AF076311.1
NZ_GG666948.1	NC_004461.1	NZ_CP010539.1	AF076312.1
NZ_GG666949.1	NC_005008.1	NZ_CP010540.1	AF076777.1
NZ_GG666950.1	NC_005007.1	NZ_CP010541.1	AF076778.1
NZ_GG666951.1	NC_005006.1	NZ_CP010542.1	AF078810.1
NZ_GG666952.1	NC_005005.1	NZ_CP010543.1	AF083407.1
NZ_GG666953.1	NC_005004.1	NZ_CP010544.1	AF083408.1
NZ_GG666954.1	NC_005003.1	NZ_CP010545.1	AF083409.1
NZ_GG666955.1	NC_005085.1	NZ_CP010546.1	AF086840.1
NZ_GG666956.1	NC_004545.1	NZ_CP010547.1	AF086841.1
NZ_GG666957.1	NC_004555.1	NZ_CP010548.1	AF086842.1
NZ_GG666958.1	NC_006300.1	NZ_CP010549.1	AF086843.1
NZ_GG666959.1	NC_002971.4	NZ_CP010550.1	AF086844.1
NZ_GG666960.1	NC_004704.2	NZ_CP010551.1	AF086845.1
NZ_GG666961.1	NC_004668.1	NZ_CP011096.1	AF086846.1
NZ_GG666962.1	NC_004669.1	NZ_CP011260.1	AF086847.1
NC_011415.1	NC_004671.1	NZ_CP011261.1	AF086848.1
NC_011419.1	NC_004670.1	NZ_CP011264.1	AF086849.1
NC_011413.1	NC_004578.1	NZ_CP011348.1	AF086850.1
NC_011416.1	NC_004633.1	NZ_CP011368.1	AF086851.1
NC_011407.1	NC_004632.1	NZ_CP011538.1	AF086852.1
NC_011408.1	NC_004722.1	NZ_CP012387.1	AF086853.1
NC_011411.1	NC_004721.2	NZ_CP013128.1	AF087042.1
NC_010079.1	NC_003997.3	NZ_CP013829.1	AF087562.1
NC_012417.1	NC_002944.2	NZ_CP013943.1	AF087563.1
NC_010063.1	NC_004917.1	NZ_CP014116.1	AF087564.1
NC_013721.1	NC_005042.1	NZ_CP014117.1	AF087565.1
NC_013895.2	NC_002940.2	NZ_CP014118.1	AF087566.1
NC_014039.1	NC_002939.5	NZ_CP014119.1	AF087567.1
NZ_GL349411.1	NC_002978.6	NZ_CP014120.1	AF087664.1
NZ_GL349412.1	NC_006142.1	NZ_CP014130.1	AF087665.1
NZ_GL349413.1	NC_005945.1	NZ_CP014131.1	AF087666.1
NZ_GL349414.1	NC_002967.9	NZ_CP014132.1	AF087667.1
NZ_GL349415.1	NC_007295.1	NZ_CP014267.1	AF090451.1
NZ_GL349416.1	NC_005877.1	NZ_CP014281.1	AF090452.1
NZ_GL349417.1	NC_006055.1	NZ_CP014346.1	AF090453.1
NZ_GL349418.1	NC_002977.6	NZ_CP016817.1	AF090454.1
NZ_GL349419.1	NC_006085.1	NZ_CP017125.1	AF092169.1
NZ_GL349420.1	NC_006908.1	NZ_CP017327.1	AF092172.1
NZ_GL349421.1	NC_006833.1	NZ_CP017328.1	AF092173.1
NZ_GL349422.1	NC_006512.1	NZ_CP017329.1	AF092174.1
NZ_GL349423.1	NC_002942.5	NZ_CP017330.1	AF092541.1
NZ_GL349424.1	NC_005957.1	NZ_CP017331.1	AF092542.1
NZ_GL349425.1	NC_006578.1	NZ_CP017332.1	AF092543.1
NZ_GL349426.1	NC_000915.1	NZ_CP017333.1	AF092546.1
NZ_GL349427.1	NC_000853.1	NZ_CP017334.1	AF092567.1
NZ_GL349428.1	NC_001263.1	NZ_CP017335.1	AF092940.1
NZ_GL349429.1	NC_001264.1	NZ_CP017336.1	AF098285.1
NZ_GL349430.1	NC_000959.1	NZ_CP017337.1	AF102233.1
NZ_GL349431.1	NC_000958.1	NZ_CP017338.1	AF102576.1
NZ_GL349432.1	NC_000918.1	NZ_CP017339.1	AF102577.1
NZ_GL349564.1	NC_001880.1	NZ_CP017340.1	AF110459.1
NZ_GL349565.1	NC_000916.1	NZ_CP017341.1	AF113968.2
NZ_GL349566.1	NC_000917.1	NZ_CP017342.1	AF123770.1
NZ_GL349567.1	NC_001318.1	NZ_CP017343.1	AF129072.1
NZ_GL349568.1	NC_001903.1	NZ_CP017813.1	AF133437.1
NZ_GL349569.1	NC_000948.1	NZ_CP019061.1	AF151088.1
NZ_GL349570.1	NC_000949.1	NZ_CP019639.1	AF222336.1
NZ_GL349571.1	NC_000950.1	NZ_CP020462.1	AF223639.1
NZ_GL349572.1	NC_000951.1	NZ_CP020463.1	AF223640.1
NZ_GL349573.1	NC_000952.1	NZ_CP020689.1	AF223641.1
NZ_GL349574.1	NC_000953.1	NZ_CP020690.1	AF234290.1
NZ_GL349575.1	NC_000954.1	NZ_CP020691.1	AF234291.1
NZ_GL349576.1	NC_001904.1	NZ_CP020692.1	AF234292.1
NZ_GL349577.1	NC_001849.2	NZ_CP020693.1	AF234293.1
NZ_GL349578.1	NC_000955.2	NZ_CP020710.1	AF234294.1
NZ_GL349579.1	NC_001850.1	NZ_CP020711.1	AF234295.1
NZ_GL349580.1	NC_001851.2	NZ_CP020712.1	AF234296.1
NZ_GL349581.1	NC_001852.1	NZ_CP021129.1	AF234297.1
NZ_GL349582.1	NC_001853.1	NZ_CP022247.1	AF234298.1
NZ_GL349583.1	NC_001854.1	NZ_CP022248.1	AF234299.1
NZ_GL349584.1	NC_001855.1	NZ_CP022249.1	AF234300.1
NZ_GL349585.1	NC_001856.1	NZ_CP022250.1	AF234301.1
NZ_GL349586.1	NC_000957.1	NZ_CP022251.1	AF234302.1
NZ_GL349587.1	NC_001857.2	NZ_CP022252.1	AF234303.1
NZ_GL349588.1	NC_000956.1	NZ_CP022714.1	AF234304.1
NZ_GL349589.1	NC_000117.1	NZ_CP023663.1	AF234305.1
NZ_GL349590.1	NC_000922.1	NZ_CP024049.1	AF234306.1
NZ_GL349591.1	NC_003030.1	NZ_CP024161.1	AF234307.1
NZ_GL349592.1	NC_001988.2	NZ_CP026341.1	AF234308.1
NZ_GL349593.1	NC_003112.2	NZ_CP029295.1	AF234309.1
NZ_GL349594.1	NC_002695.2	NZ_CP030103.1	AF234310.1
NZ_GL349595.1	NC_002128.1	NZ_CP030140.1	AF234311.1
NZ_GL349596.1	NC_002127.1	NZ_CP030141.1	AF234312.1
NZ_GL349597.1	NC_004344.2	NZ_CP030246.1	AF234313.1
NZ_GL349598.1	NC_003425.1	NZ_CP030247.1	AF234314.1
NZ_GL349599.1	NC_007929.1	NZ_CP030248.1	AF234315.1
NZ_GL349600.1	NC_007930.1	NZ_CP030249.1	AF234316.1
NZ_GL349601.1	NC_006529.1	NZ_HG813242.1	AF237704.1
NZ_GL349602.1	NC_006530.1	NZ_HG813243.1	AF253496.1
NZ_GL349603.1	NC_006570.2	NZ_HG813244.1	AF264618.1
NZ_GL349604.1	NC_000964.3	NZ_HG813245.1	AF306519.1
NZ_GL349605.1	NC_003143.1	NZ_HG813246.1	AF310136.1
NZ_GL349606.1	NC_003131.1	NZ_KP704286.1	AF324723.1
NZ_GL349607.1	NC_003134.1	NZ_LK028559.1	AF324724.1
NZ_GL349608.1	NC_003132.1	NZ_LM995445.1	AF324725.1
NZ_GL349609.1	NC_002163.1	NZ_LN515398.1	AF324726.1
NZ_GL349610.1	NC_003295.1	NZ_LN515399.1	AF327711.1
NZ_GL349611.1	NC_003296.1	NZ_LS483439.1	AF327712.1
NZ_GL349612.1	NC_004757.1	NZ_LS991949.1	AF327713.1
NZ_GL349613.1	NC_009089.1	NZ_LS991950.1	AF327714.1
NZ_GL349614.1	NC_008226.2	NZ_LS991951.1	AF327715.1
NZ_GL349615.1	NC_008800.1	NZ_LS991952.1	AF327716.1
NZ_GL349616.1	NC_008791.1	NZ_LS991953.1	AF327717.1
NZ_GL349617.1	NC_008260.1	NZ_LS991954.1	AF327718.1
NZ_GL349618.1	NC_012004.1	NZ_LT571449.1	AF327719.1
NZ_GL349619.1	NC_002528.1	NZ_LT571450.1	AF327720.1
NZ_GL349620.1	NC_002253.1	NZ_LT571451.1	AF327894.1
NZ_GL379574.1	NC_002252.1	NZ_LT578418.1	AF327895.1
NZ_GL379575.1	NC_003155.5	NZ_LT578453.1	AF379854.1
NZ_GL379576.1	NC_004719.1		AF399742.1
NZ_GL379577.1	NC_006582.1		AF416744.1
NZ_GL379578.1	NC_007168.1		AF519766.1
NZ_GL379579.1	NC_007169.1		AF532106.2
NZ_GL379580.1	NC_007170.1		AF532107.1
NZ_GL379581.1	NC_007171.1		AF532108.1
NZ_GL379582.1	NC_006177.1		AF532109.1
NZ_GL379583.1	NC_006347.1		AH003157.2
NZ_GL379584.1	NC_006297.1		AH003167.2
NZ_GL379585.1	NC_007899.1		AH003170.2
NZ_GL379586.1	NC_007900.1		AJ007829.1
NZ_GL379587.1	NC_006624.1		AJ131020.1
NZ_GL379761.1	NC_007626.1		AJ310442.1
NZ_GL379762.1	NC_006576.1		AM179852.1
NZ_GL379763.1	NC_007350.1		AY090111.1
NZ_GL379764.1	NC_007351.1		AY093584.1
NZ_GL379765.1	NC_007352.1		AY217101.1
NZ_GL379766.1	NC_010610.1		AY292466.1
NZ_GL379767.1	NC_012491.1		AY301066.1
NZ_GL379768.1	NC_010376.1		AY330212.1
NZ_GL379769.1	NC_010371.1		AY390769.1
NZ_GL379770.1	NC_010617.1		AY423863.1
NZ_GL379771.1	NC_012489.1		AY423864.1
NZ_GL379772.1	NC_009465.1		AY423865.1
NZ_GL379773.1	NC_008618.1		AY487252.1
NZ_GL379774.1	NC_010729.1		AY487253.1
NZ_GL379775.1	NC_009937.1		AY508731.1
NZ_GL379776.1	NC_010572.1		AY508732.1
NZ_GL379777.1	NC_010296.1		AY508733.1
NZ_GL379778.1	NC_012796.1		AY508734.1
NZ_GL379779.1	NC_012797.1		AY529716.1
NZ_GL379780.1	NC_012795.1		AY532632.1
NZ_GL379781.1	NC_013799.1		AY568055.1
NZ_GL379782.1	NC_013939.1		AY597269.1
NZ_GL379783.1	NC_013940.1		AY597270.1
NZ_GL379784.1	NC_013715.1		AY597271.1
NZ_GL379785.1	NC_004663.1		AY597272.1
NZ_CM000961.1	NC_004703.1		AY597273.1
NZ_GL383087.1	NC_000961.1		AY599226.1
NZ_GL383088.1	NC_002689.2		AY599227.1
NZ_GL383089.1	NC_003106.2		AY599228.1
NZ_GL383090.1	NC_004432.1		AY599229.2
NZ_GL383091.1	NC_004193.1		AY599230.2
NZ_GL383092.1	NC_004369.1		AY599231.1
NZ_GL383093.1	NC_004319.1		AY599232.2
NZ_GL383094.1	NC_004320.1		AY599233.1
NZ_GL383095.1	NC_003450.3		AY619004.1
NZ_GL383096.1	NC_004113.1		AY619005.1
NZ_GL383097.1	NC_004463.1		AY619006.1
NZ_GL383098.1	NC_005125.1		AY643800.3
NZ_GL383099.1	NC_005364.2		AY712950.1
NZ_GL383100.1	NC_005072.1		AY712951.1
NZ_GL383101.1	NC_005071.1		AY712952.1
NZ_GL383102.1	NC_006350.1		AY712953.1
NZ_GL383103.1	NC_006351.1		AY737004.1
NZ_GL383104.1	NC_006270.3		AY737005.1
NZ_GL383105.1	NC_006677.1		AY737006.1
NZ_GL383106.1	NC_006672.1		AY738222.1
NZ_GL383107.1	NC_006673.1		AY738223.1
NZ_GL383108.1	NC_006674.1		AY738224.1
NZ_GL383109.1	NC_006675.1		AY738225.1
NZ_GL383110.1	NC_006676.1		AY738226.1
NZ_GL383111.1	NC_006348.1		AY738227.1
NZ_GL383112.1	NC_006349.2		AY738228.1
NZ_GL383113.1	NC_006840.2		AY738229.1
NZ_GL383114.1	NC_006841.2		AY738230.1
NZ_GL383115.1	NC_006842.1		AY738231.1
NZ_GL383116.1	NC_002936.3		AY753576.1
NZ_GL383117.1	NC_003911.12		AY753578.1
NZ_GL383118.1	NC_006569.1		AY785149.1
NZ_GL383119.1	NC_006814.3		AY864928.1
NZ_GL383120.1	NC_007606.1		AY864929.1
NZ_GL383121.1	NC_009344.1		AY864930.1
NZ_GL383122.1	NC_007607.1		AY864931.1
NZ_GL383123.1	NC_008710.1		AY864932.1
NZ_GL383124.1	NZ_CP019362.1		AY864933.1
NZ_GL383125.1	NZ_CP019363.1		AY962893.1
NZ_GL383126.1	NZ_CP019364.1		BD084659.1
NZ_GL383127.1	NZ_CP019365.1		BD084662.1
NZ_GL383128.1	NZ_CP019366.1		BD084663.1
NZ_GL383129.1	NZ_CP019367.1		D10356.1
NZ_GL383130.1	NZ_CP019368.1		D10357.1
NZ_GL383131.1	NZ_CP019369.1		D10669.1
NZ_GL383132.1	NC_007109.1		D10670.1
NZ_GL383133.1	NC_007110.1		D13250.1
NZ_GL383134.1	NC_007111.1		D13251.1
NZ_GL383135.1	NC_007716.1		D13749.1
NZ_GL383136.1	NC_007717.1		D13792.1
NZ_GL383137.1	NC_007718.1		D14132.1
NZ_GL383138.1	NC_007719.1		D14640.1
NZ_GL383139.1	NC_007720.1		D14641.1
NZ_GL383140.1	NC_007005.1		D16587.1
NZ_GL383141.1	NC_007181.1		D16588.1
NZ_GL383142.1	NC_007204.1		D16589.1
NZ_GL383143.1	NC_003910.7		D16590.1
NZ_GL383144.1	NC_007940.1		D16591.1
NZ_GL383145.1	NC_007333.1		D16592.1
NZ_GL383146.1	NC_007298.1		D29824.1
NZ_GL383147.1	NC_007335.2		D29825.1
NZ_GL383148.1	NC_007512.1		D29826.1
NZ_GL383149.1	NC_007681.1		D29827.1
NZ_GL383150.1	NC_007354.1		D29828.1
NZ_GL383151.1	NC_007514.1		D29829.1
NZ_GL383152.1	NC_007520.2		D29830.1
NZ_GL383153.1	NC_007577.1		D29831.1
NZ_GL383154.1	NC_007519.1		D45833.1
NZ_GL383155.1	NC_008095.1		D63840.1
NZ_GL383156.1	NC_007406.1		D63841.1
NZ_GL383157.1	NC_007404.1		D63842.1
NZ_GL383158.1	NC_007633.1		D63843.1
NZ_GL383159.1	NC_007484.1		D63844.1
NZ_GL383160.1	NC_007483.1		D63845.1
NZ_GL383161.1	NC_009614.1		D63846.1
NZ_GL383162.1	NC_009615.1		D63847.1
NZ_GL383163.1	NC_007503.1		D85525.1
NZ_GL383164.1	NC_007498.2		D88215.1
NZ_GL383165.1	NC_007517.1		DD038280.1
NZ_GL383166.1	NC_007515.1		DQ058714.1
NZ_GL383167.1	NC_007575.1		DQ058715.1
NZ_GL383168.1	NC_007645.1		DQ058716.1
NZ_GL383169.1	NC_007722.1		DQ058717.1
NZ_GL383170.1	NC_008358.1		DQ058718.1
NZ_GL383171.1	NC_007677.1		DQ058719.1
NZ_GL383172.1	NC_007678.1		DQ058720.1
NZ_GL383173.1	NC_007643.1		DQ058721.1
NZ_GL383174.1	NC_007641.1		DQ058722.1
NZ_GL383175.1	NC_007644.1		DQ058723.1
NZ_GL383176.1	NC_007797.1		DQ058724.1
NZ_GL383177.1	NC_007799.1		DQ058725.1
NZ_GL383178.1	NC_007798.1		DQ058726.1
NZ_GL383179.1	NC_008261.1		DQ058727.1
NZ_GL383180.1	NC_007794.1		DQ058728.1
NZ_GL383181.1	NC_009426.1		DQ058729.1
NZ_GL383182.1	NC_009427.1		DQ058730.2
NZ_GL383183.1	NC_007777.1		DQ058731.1
NZ_GL383184.1	NC_007778.1		DQ058732.1
NZ_GL383185.1	NC_007759.1		DQ058733.1
NZ_GL383186.1	NC_007795.1		DQ058734.1
NZ_GL383187.1	NC_007796.1		DQ058735.1
NZ_GL383188.1	NC_007908.1		DQ058736.1
NZ_GL383189.1	NC_007901.1		DQ058737.1
NZ_GL383190.1	NC_007951.1		DQ058738.1
NZ_GL383191.1	NC_007952.1		DQ058739.1
NZ_GL383192.1	NC_007953.1		DQ058740.1
NZ_GL383193.1	NC_007912.1		DQ058741.1
NZ_GL383194.1	NC_007955.1		DQ058742.1
NZ_GL383195.1	NC_007925.1		DQ058743.1
NZ_GL383196.1	NC_007954.1		DQ059139.1
NZ_GL383197.1	NC_007964.1		DQ091274.1
NZ_GL383198.1	NC_007959.1		DQ091275.1
NZ_GL383199.1	NC_007960.1		DQ091276.1
NZ_GL383200.1	NC_007961.1		DQ091277.1
NZ_GL383201.1	NC_008508.1		DQ091278.1
NZ_GL383202.1	NC_008509.1		DQ091279.1
NZ_GL383203.1	NC_008048.1		DQ092493.1
NZ_GL383204.1	NC_008036.1		DQ133906.1
NZ_GL383205.1	NC_009850.1		DQ153108.1
NZ_GL383206.1	NC_008209.1		DQ188837.1
NZ_GL383207.1	NC_008386.1		DQ188838.1
NZ_GL383208.1	NC_008387.1		DQ188839.1
NZ_GL383209.1	NC_008388.1		DQ188840.1
NZ_GL383210.1	NC_008389.1		DQ188841.1
NZ_GL383211.1	NC_008593.1		DQ188842.1
NZ_GL383212.1	NC_008255.1		DQ188843.1
NZ_GL383213.1	NC_008148.1		DQ188844.1
NZ_GL383214.1	NC_009009.1		DQ188845.1
NZ_GL383215.1	NC_008228.1		DQ188846.1
NZ_GL383216.1	NC_008312.1		DQ188847.1
NZ_GL383217.1	NC_008343.2		DQ188848.1
NZ_GL383218.1	NC_009879.1		DQ230317.1
NZ_GL383219.1	NC_008528.1		DQ230318.1
NZ_GL383220.1	NC_008530.1		DQ230319.1
NZ_GL383221.1	NC_008531.1		DQ230320.1
NZ_GL383222.1	NC_008496.1		DQ230323.1
NZ_GL383223.1	NC_008497.1		DQ317600.1
NZ_GL383224.1	NC_008498.1		DQ317694.1
NZ_GL383225.1	NC_008499.1		DQ317695.1
NZ_GL383226.1	NC_008525.1		DQ391279.1
NZ_GL383227.1	NC_008526.1		DQ487213.1
NZ_GL383228.1	NC_008502.1		DQ493875.2
NZ_GL383229.1	NC_008268.1		DQ493876.2
NZ_GL383230.1	NC_008269.1		DQ493877.2
NZ_GL383231.1	NC_008270.1		DQ493878.2
NZ_GL383232.1	NC_008271.1		DQ493879.2
NZ_GL383233.1	NC_008345.1		DQ493880.2
NZ_GL383234.1	NC_008346.1		DQ493881.2
NZ_GL383235.1	NC_008347.1		DQ493882.2
NZ_GL383236.1	NC_008344.1		DQ493883.2
NZ_GL383237.1	NC_008341.1		DQ493884.2
NZ_GL383238.1	NC_008342.1		DQ493885.2
NZ_GL383239.1	NC_008340.1		DQ493886.2
NZ_GL383240.1	NC_008570.1		DQ493887.2
NZ_GL383241.1	NC_008435.1		DQ493888.2
NZ_GL383242.1	NC_008576.1		DQ642038.1
NZ_GL383243.1	NC_011566.1		DQ649431.1
NZ_GL383244.1	NC_008711.1		DQ649432.1
NZ_GL383245.1	NC_008712.1		DQ649433.1
NZ_GL383246.1	NC_008713.1		DQ649434.1
NZ_GL383247.1	NC_008554.1		DQ657243.1
NZ_GL383248.1	NC_008596.1		DQ666273.1
NZ_GL383249.1	NC_008578.1		DQ666274.1
NZ_GL383250.1	NC_008609.1		DQ839632.1
NZ_GL383251.1	NC_008607.1		DQ845760.1
NZ_GL383252.1	NC_008608.1		DQ851853.1
NZ_GL383253.1	NC_008639.1		DQ867071.1
NZ_GL383254.1	NC_008818.1		DQ883642.3
NZ_GL383255.1	NC_008700.1		DQ883643.3
NZ_GL383256.1	NC_008709.1		DQ883646.3
NZ_GL383257.1	NC_008726.1		DQ883650.3
NZ_GL383258.1	NC_009446.1		DQ883651.3
NZ_GL383259.1	NC_008783.1		DQ883652.3
NZ_GL383260.1	NC_008781.1		DQ883653.3
NZ_GL383261.1	NC_008757.1		DQ883654.3
NZ_GL383262.1	NC_008758.1		DQ883656.3
NZ_GL383263.1	NC_008759.1		DQ883658.3
NZ_GL383264.1	NC_008760.1		DQ883659.3
NZ_GL383265.1	NC_008761.1		DQ883661.3
NZ_GL383266.1	NC_008762.1		DQ883663.3
NZ_GL383267.1	NC_008763.1		DQ883664.3
NZ_GL383268.1	NC_008764.1		DQ883669.3
NZ_GL383269.1	NC_008786.1		DQ883670.3
NZ_GL383270.1	NC_008771.1		DQ883671.3
NZ_GL383271.1	NC_008789.1		DQ883673.3
NZ_GL383272.1	NC_008816.1		DQ883682.3
NZ_GL383273.1	NC_008817.1		DQ883685.3
NZ_GL383274.1	NC_008825.1		DQ883689.3
NZ_GL383275.1	NC_008826.1		DQ904455.1
NZ_GL383276.1	NC_009328.1		DQ904456.1
NZ_GL383277.1	NC_009329.1		DQ904457.1
NZ_GL383278.1	NC_008942.1		DQ904458.1
NZ_GL383279.1	NC_009051.1		DQ904459.1
NZ_GL383280.1	NC_009012.1		DQ904460.1
NZ_GL383281.1	NC_009092.1		DQ917670.1
NZ_GL383282.1	NC_009337.1		DQ996013.1
NZ_GL383283.1	NC_009253.1		EF025088.1
NZ_GL383284.1	NC_011420.2		EF036510.1
NZ_GL383285.1	NC_011989.1		EF036511.1
NZ_GL383286.1	NC_011988.1		EF081457.1
NZ_GL383287.1	NC_011986.1		EF198106.1
NZ_GL383288.1	NC_011991.1		EF207439.1
NZ_GL383289.1	NC_011984.1		EF207440.1
NZ_GL383290.1	NC_011981.1		EF216315.1
NZ_GL383291.1	NC_011982.1		EF216316.1
NZ_GL383292.1	NC_009379.1		EF216317.1
NZ_GL383293.1	NC_009380.1		EF216318.1
NZ_GL383294.1	NC_009706.1		EF216319.1
NZ_GL383295.1	NC_009466.1		EF392865.1
NZ_GL383296.1	NC_009515.1		EF397941.1
NZ_GL383297.1	NC_009437.1		EF411199.1
NZ_GL383298.1	NC_009439.1		EF429248.1
NZ_GL383299.1	NC_009440.1		EF437940.1
NZ_GL383300.1	NC_009441.1		EF442785.1
NZ_GL383301.1	NC_009483.1		EF442786.1
NZ_GL383302.1	NC_009511.1		EF450773.1
NZ_GL383303.1	NC_009507.1		EF450774.1
NZ_GL383304.1	NC_009508.1		EF456735.1
NZ_GL383305.1	NC_009513.1		EF456736.1
NZ_GL383306.1	NC_009616.1		EF456737.1
NZ_GL383307.1	NC_009633.1		EF456738.1
NZ_GL383308.1	NC_009785.1		EF456739.1
NZ_GL383309.1	NC_009698.1		EF456740.1
NZ_GL383310.1	NC_009636.1		EF460847.1
NZ_GL383311.1	NC_009620.1		EF460848.1
NZ_GL383312.1	NC_009621.1		EF512631.1
NZ_GL383313.1	NC_009622.1		EF583812.1
NZ_GL383314.1	NC_009634.1		EF590266.1
NZ_GL383315.1	NC_009635.1		EF694056.1
NZ_GL383316.1	NC_009637.1		EU044918.1
NZ_GL383317.1	NC_009655.1		EU048862.1
NZ_GL383318.1	NC_011144.1		EU048863.1
NZ_GL383319.1	NC_011143.1		EU048864.1
NZ_GL383320.1	NC_009664.2		EU048865.1
NZ_GL383321.1	NC_009806.1		EU048866.1
NZ_GL383322.1	NC_009660.1		EU048867.1
NZ_GL383323.1	NC_009667.1		EU048868.1
NZ_GL383324.1	NC_009668.1		EU048869.1
NZ_GL383325.1	NC_009669.1		EU048870.1
NZ_GL383326.1	NC_009670.1		EU101022.1
NZ_GL383327.1	NC_009671.1		EU118176.1
NZ_GL383328.1	NC_009672.1		EU126551.1
NZ_GL383329.1	NC_009674.1		EU140750.1
NZ_GL383330.1	NC_009673.1		EU140751.1
NZ_GL383331.1	NC_009715.2		EU140752.1
NZ_GL383332.1	NC_009718.1		EU140753.1
NZ_GL383333.1	NC_009719.1		EU140754.1
NZ_GL383334.1	NC_009714.1		EU140755.1
NZ_GL383335.1	NC_009713.1		EU182593.1
NZ_GL383336.1	NC_009712.1		EU186085.1
NZ_GL383337.1	NC_009720.1		EU186086.1
NZ_GL383338.1	NC_009717.1		EU292739.1
NZ_GL383339.1	NC_010602.1		EU292740.1
NZ_GL383340.1	NC_010843.1		EU360889.1
NZ_GL383341.1	NC_010844.1		EU360963.1
NZ_GL383342.1	NC_009783.1		EU496089.1
NZ_GL383343.1	NC_009784.1		EU496090.1
NZ_GL383344.1	NC_009777.1		EU496091.1
NZ_GL383345.1	NC_009767.1		EU496092.1
NZ_GL383346.1	NC_009828.1		EU496093.1
NZ_GL383347.1	NC_009776.1		EU496094.1
NZ_GL383348.1	NC_009831.1		EU496095.1
NZ_GL383349.1	NC_009925.1		EU496096.1
NZ_GL383350.1	NC_009926.1		EU496097.1
NZ_GL383351.1	NC_009927.1		EU496098.1
NZ_GL383352.1	NC_009928.1		EU496099.1
NZ_GL383353.1	NC_009929.1		EU496100.1
NZ_GL383354.1	NC_009930.1		EU496101.1
NZ_GL383355.1	NC_009931.1		EU496102.1
NZ_GL383356.1	NC_009932.1		EU496103.1
NZ_GL383357.1	NC_009933.1		EU496104.1
NZ_GL383358.1	NC_009934.1		EU545992.1
NZ_GL383359.1	NC_009952.1		EU545996.1
NZ_GL383360.1	NC_009955.1		EU546814.1
NZ_GL383361.1	NC_009956.1		EU546815.1
NZ_GL383362.1	NC_009957.1		EU546816.1
NZ_GL383363.1	NC_009958.1		EU546817.1
NZ_GL383364.1	NC_009959.1		EU546818.1
NZ_GL383365.1	NC_009881.1		EU546819.1
NZ_GL383366.1	NC_009953.1		EU546820.1
NZ_GL383367.1	NC_009901.1		EU546821.1
NZ_GL383368.1	NC_009954.1		EU546822.1
NZ_GL383369.1	NC_009922.1		EU546823.1
NZ_GL383370.1	NC_011529.1		EU729724.1
NZ_GL383371.1	NC_009943.1		EU729725.2
NZ_GL383372.1	NC_012587.1		EU729726.1
NZ_GL383373.1	NC_000914.2		EU918604.1
NZ_GL383374.1	NC_012586.1		EU921840.1
NZ_GL383375.1	NC_010003.1		EU921841.1
NZ_GL383376.1	NC_010002.1		FJ160465.1
NZ_GL383377.1	NC_010001.1		FJ160466.1
NZ_GL383378.1	NC_010163.1		FJ380061.1
NZ_GL383379.1	NC_010175.1		FJ380062.1
NZ_GL383380.1	NC_010168.1		FJ380063.1
NZ_GL383381.1	NC_011978.1		FJ710109.1
NZ_GL383382.1	NC_010337.2		FJ750577.1
NZ_GL383383.1	NC_012039.1		FJ750578.1
NZ_GL383384.1	NC_012040.1		FJ750579.1
NZ_GL383385.1	NC_010995.1		FJ750580.1
NZ_GL383386.1	NC_010336.1		FJ750581.1
NZ_GL383387.1	NC_010331.1		FJ931533.1
NZ_GL383388.1	NC_010503.1		FM991887.1
NZ_GL383389.1	NC_010519.1		FM991888.1
NZ_GL383390.1	NC_010717.2		FM991889.1
NZ_GL383391.1	NC_010794.1		FN677494.1
NZ_GL383392.1	NC_011229.1		GQ160907.1
NZ_GL383393.1	NC_011224.1		GQ231553.1
NZ_GL383394.1	NC_011226.1		GQ469986.1
NZ_GL383395.1	NC_011247.1		GQ489184.1
NZ_GL383396.1	NC_011257.1		GQ489185.1
NZ_GL383397.1	NC_011259.1		GQ489186.1
NZ_GL383398.1	NC_011261.1		GQ489187.1
NZ_GL383399.1	NC_011265.1		GQ489188.1
NZ_GL383400.1	NC_011245.1		GU339044.1
NZ_GL383401.1	NC_011262.1		GU339045.1
NZ_GL383402.1	NC_011264.1		GU339046.1
NZ_GL383403.1	NC_011248.1		GU339047.1
NZ_GL383404.1	NC_011249.1		GU339048.1
NZ_GL383405.1	NC_011250.1		GU339049.1
NZ_GL383406.1	NC_011251.1		GU339050.1
NZ_GL383407.1	NC_011254.1		GU339051.1
NZ_GL383408.1	NC_011256.1		GU339052.1
NZ_GL383409.1	NC_010505.1		GU339053.1
NZ_GL383410.1	NC_010510.1		GU593054.1
NZ_GL383411.1	NC_010509.1		GU593055.1
NZ_GL383412.1	NC_010514.1		GU733833.1
NZ_GL383413.1	NC_010517.1		GU827641.1
NZ_GL383414.1	NC_010518.1		GU933126.1
NZ_GL383415.1	NC_010502.1		HM162834.1
NZ_GL383416.1	NC_010504.1		HM162840.2
NZ_GL383417.1	NC_010507.1		HM162841.2
NZ_GL383418.1	NC_010531.1		HM162842.2
NZ_GL383419.1	NC_010524.1		HM162843.2
NZ_GL383420.1	NC_010581.1		HM162844.2
NZ_GL383421.1	NC_010580.1		HM162845.2
NZ_GL383422.1	NC_010578.1		HM162846.2
NZ_GL383423.1	NC_010556.1		HM640258.1
NZ_GL383424.1	NC_010549.1		HQ245711.1
NZ_GL383425.1	NC_010550.1		HQ418395.1
NZ_GL383426.1	NC_010725.1		HQ670402.1
NZ_GL383427.1	NC_010727.1		HQ670403.1
NZ_GL383428.1	NC_010721.1		HQ670404.1
NZ_GL383429.1	NC_010571.1		J01636.1
NZ_GL383430.1	NC_010718.1		J01749.1
NZ_GL383431.1	NC_010715.1		J01753.1
NZ_GL383432.1	NC_010724.1		J01760.1
NZ_GL383433.1	NC_010628.1		J01783.1
NZ_GL383434.1	NC_010631.1		J02400.1
NZ_GL383435.1	NC_010632.1		J02459.1
NZ_GL383436.1	NC_010630.1		J02482.1
NZ_GL383437.1	NC_010633.1		J02531.1
NZ_GL383438.1	NC_010629.1		JF826242.2
NZ_GL383439.1	NC_010622.1		JF837312.1
NZ_GL383440.1	NC_010623.1		JF837313.1
NZ_GL383441.1	NC_010625.1		JF909454.1
NZ_GL383442.1	NC_010627.1		JF909455.1
NZ_GL383443.1	NC_011025.1		JF909456.1
NZ_GL383444.1	NC_010644.1		JF909457.1
NZ_GL383445.1	NC_010674.1		JF909458.1
NZ_GL383446.1	NC_010680.1		JF909459.1
NZ_GL383447.1	NC_010682.1		JF909460.1
NZ_GL383448.1	NC_010678.1		JF909461.1
NZ_GL383449.1	NC_010683.1		JF909462.1
NZ_GL383450.1	NC_010655.1		JF909463.1
NZ_GL383451.1	NC_012026.1		JF909464.1
NZ_GL383452.1	NC_012108.1		JF909465.1
NZ_GL383453.1	NC_012109.1		JF909466.1
NZ_GL383454.1	NC_010814.1		JF909467.1
NZ_GL383455.1	NC_010815.1		JF909468.1
NZ_GL383456.1	NC_010803.1		JF909469.1
NZ_GL383457.1	NC_011899.1		JF909470.1
NZ_GL383458.1	NC_011027.1		JF909471.1
NZ_GL383459.1	NC_011026.1		JF909472.1
NZ_GL383460.1	NC_010831.1		JF909473.1
NZ_GL383461.1	NC_012781.1		JF909474.1
NZ_GL383462.1	NC_011059.1		JF909475.1
NZ_GL383463.1	NC_011061.1		JF909476.1
NZ_GL383464.1	NC_011060.1		JF909477.1
NZ_GL383465.1	NC_012526.1		JF909478.1
NZ_GL383466.1	NC_012527.1		JF909479.1
NZ_GL383467.1	NC_012529.1		JF909480.1
NZ_GL383468.1	NC_012528.1		JF909481.1
NZ_GL383469.1	NC_011146.1		JF909482.1
NZ_GL383470.1	NC_011766.1		JF909483.1
NZ_GL383471.1	NC_011295.1		JF909484.1
NZ_GL383472.1	NC_011297.1		JF909485.1
NZ_GL383473.1	NC_011296.1		JF909486.1
NZ_GL383474.1	NC_012559.1		JF909487.1
NZ_GL383475.1	NC_011653.1		JN204869.1
NZ_GL383476.1	NC_011365.1		JN204870.1
NZ_GL383477.1	NC_011367.1		JN204871.1
NZ_GL383478.1	NC_011369.1		JN204872.1
NZ_GL383479.1	NC_011368.1		JN204873.1
NZ_GL383480.1	NC_011366.1		JN204874.1
NZ_GL383481.1	NC_011370.1		JN204875.1
NZ_GL383482.1	NC_011371.1		JN204876.1
NZ_GL383483.1	NC_011769.1		JN204877.1
NZ_GL383484.1	NC_011761.1		JN204878.1
NZ_GL383485.1	NC_012438.1		JN204879.1
NZ_GL383486.1	NC_012440.1		JN204880.1
NZ_GL383487.1	NC_012439.1		JN204881.1
NZ_GL383488.1	NC_011661.1		JN204882.1
NZ_GL383489.1	NC_011959.1		JN204883.1
NZ_GL383490.1	NC_011961.1		JN204884.1
NZ_GL383491.1	NC_012115.1		JN204885.1
NZ_GL383492.1	NC_011666.1		JN204886.1
NZ_GL383493.1	NC_014034.1		JN204887.1
NZ_GL383494.1	NC_014035.1		JN204888.1
NZ_GL383495.1	NC_011852.1		JN204889.1
NZ_GL383496.1	NC_011830.1		JN204890.1
NZ_GL383497.1	NC_011831.1		JN204891.1
NZ_GL383498.1	NC_011832.1		JN204892.1
NZ_GL383499.1	NC_011901.1		JN204893.1
NZ_GL383500.1	NC_011916.1		JN204894.1
NZ_GL383501.1	NC_011886.1		JN204895.1
NZ_GL383502.1	NC_011879.1		JN204896.1
NZ_GL383503.1	NC_011881.1		JN204897.1
NZ_GL383504.1	NC_011898.1		JN204898.1
NZ_GL383505.1	NC_011894.1		JN204899.1
NZ_GL383506.1	NC_011892.1		JN204900.1
NZ_GL383507.1	NC_011887.1		JN204901.1
NZ_GL383508.1	NC_011893.1		JN204902.1
NZ_GL383509.1	NC_011895.1		JN204903.1
NZ_GL383510.1	NC_011888.1		JN204904.1
NZ_GL383511.1	NC_011889.1		JN204905.1
NZ_GL383512.1	NC_011890.1		JN204906.1
NZ_GL383513.1	NC_011883.1		JN204907.1
NZ_GL383514.1	NC_011891.1		JN204908.1
NZ_GL383515.1	NC_012029.1		JN204909.1
NC_014370.1	NC_012028.1		JN204910.1
NC_014371.1	NC_012030.1		JN204911.1
NZ_GL383584.1	NC_011979.1		JN243340.1
NZ_GL383585.1	NC_012034.1		JN243341.1
NZ_GL383586.1	NC_012036.1		JN243342.1
NZ_GL383587.1	NC_012037.1		JN243343.1
NZ_GL383588.1	NC_012589.1		JN243344.1
NZ_GL383589.1	NC_013009.1		JN243345.1
NZ_GL383590.1	NC_012883.1		JN243346.1
NZ_GL383591.1	NC_012483.1		JN243347.1
NZ_GL383592.1	NC_012846.1		JN243348.1
NZ_GL383593.1	NC_012847.1		JN243349.1
NZ_GL383594.1	NC_012590.1		JN243350.1
NZ_GL383595.1	NC_010813.1		JN381160.1
NZ_GL383596.1	NC_012997.1		JN581374.1
NZ_GL383597.1	NC_012691.1		JN581375.1
NZ_GL383598.1	NC_012669.1		JN581376.1
NZ_GL383599.1	NC_013037.1		JN581377.1
NZ_GL383600.1	NC_012704.1		JN581378.1
NZ_GL383601.1	NC_012803.1		JN835257.1
NZ_GL383602.1	NC_013173.1		JN874480.1
NZ_GL383603.1	NC_013093.1		JN874481.1
NZ_GL383604.1	NC_013124.1		JN900237.1
NZ_GL383605.1	NC_013162.1		JN900238.1
NZ_GL383606.1	NC_012785.1		JQ173098.1
NZ_GL383607.1	NC_013172.1		JQ394798.1
NZ_GL383608.1	NC_012881.1		JQ394799.1
NZ_GL383609.1	NC_014041.1		JQ394800.1
NZ_GL383610.1	NC_012917.1		JQ394801.1
NZ_GL383611.1	NC_012968.1		JQ394802.1
NZ_GL383612.1	NC_012969.1		JQ394803.1
NZ_GL383613.1	NC_012970.1		JQ394804.1
NZ_GL383614.1	NC_012972.1		JQ437370.1
NZ_GL383615.1	NC_012982.1		JQ437371.1
NZ_GL383616.1	NC_012983.1		JQ437372.1
NZ_GL383617.1	NC_013061.1		JQ437373.1
NZ_GL383618.1	NC_013170.1		JQ513370.1
NZ_GL383619.1	NC_013159.1		JQ513371.1
NZ_GL383620.1	NC_013165.1		JQ513372.1
NZ_GL383621.1	NC_013192.1		JQ513373.1
NZ_GL383622.1	NC_013169.1		JQ513378.1
NZ_GL383623.1	NC_013158.1		JQ513379.1
NZ_GL383624.1	NC_013202.1		JQ513380.1
NZ_GL383625.1	NC_013201.1		JQ895026.1
NZ_GL383626.1	NC_013156.1		JQ895027.1
NZ_GL383627.1	NC_013157.1		JQ927446.1
NZ_GL383628.1	NC_013132.1		JX025642.1
NZ_GL383629.1	NC_013131.1		JX025643.1
NZ_GL383630.1	NC_013174.1		JX025644.1
NZ_GL383631.1	NC_013166.1		JX069761.1
NZ_GL383632.1	NC_013171.1		JX069762.1
NZ_GL383633.1	NC_013164.1		JX069763.1
NZ_GL383634.1	NC_013222.1		JX069764.1
NZ_GL383635.1	NC_013790.1		JX181778.1
NZ_GL383636.1	NC_013216.1		JX310866.1
NZ_GL383637.1	NC_013203.1		JX310867.1
NZ_GL383638.1	NC_013204.1		JX310868.1
NZ_GL383639.1	NC_013205.1		JX559783.1
NZ_GL383640.1	NC_013206.1		JX560321.2
NZ_GL383641.1	NC_013207.1		JX560322.1
NZ_GL383642.1	NC_013208.1		JX560323.1
NZ_GL383643.1	NC_013223.1		JX560324.1
NZ_GL383644.1	NC_013224.1		JX560325.1
NZ_GL383645.1	NC_013729.1		JX560326.2
NZ_GL383646.1	NC_013235.1		JX560327.1
NZ_GL383647.1	NC_013510.1		JX560328.1
NZ_GL383648.1	NC_013517.1		JX560329.1
NZ_GL383649.1	NC_013518.1		JX560330.1
NZ_GL383650.1	NC_013519.1		JX560331.2
NZ_GL383651.1	NC_013946.1		JX560332.1
NZ_GL383652.1	NC_013532.1		JX560333.1
NZ_GL383653.1	NC_013947.1		JX560334.1
NZ_GL383654.1	NC_013515.1		JX560335.1
NZ_GL383655.1	NC_013516.1		JX560336.2
NZ_GL383656.1	NC_013385.1		JX560337.2
NZ_GL383657.1	NC_013386.1		JX560338.2
NZ_GL383658.1	NC_013407.1		JX560339.2
NZ_GL383659.1	NC_013408.1		JX560340.2
NZ_GL383660.1	NC_013409.1		JX560341.2
NZ_GL383661.1	NC_013960.1		JX560342.1
NZ_GL383662.1	NC_013958.1		JX560343.1
NZ_GL383663.1	NC_013422.1		JX560344.1
NZ_GL383664.1	NC_013441.1		JX560345.1
NZ_GL383665.1	NC_013442.1		JX560346.2
NZ_GL383666.1	NC_013501.1		JX560347.1
NZ_GL383667.1	NC_013502.1		JX560348.1
NZ_GL383668.1	NC_013595.1		JX560349.1
NZ_GL383669.1	NC_013596.1		JX560350.1
NZ_GL383670.1	NC_013512.1		JX560351.1
NZ_GL383671.1	NC_013522.1		JX560352.1
NZ_GL383672.1	NC_013521.1		JX560353.1
NZ_GL383673.1	NC_013520.1		JX560354.1
NZ_GL383674.1	NC_013530.1		JX560355.1
NZ_GL383675.1	NC_013531.1		JX560356.1
NZ_GL383676.1	NC_013523.1		JX560357.1
NZ_GL383677.1	NC_013524.1		JX560358.1
NZ_GL383678.1	NC_013525.1		JX560359.1
NZ_GL383679.1	NC_013526.1		JX560360.1
NZ_GL383680.1	NC_013592.1		JX560361.1
NZ_GL383681.1	NC_013893.1		JX560362.1
NZ_GL383682.1	NC_013720.1		JX560363.2
NZ_GL383683.1	NC_013721.1		JX560364.2
NZ_GL383684.1	NC_013895.2		JX560365.2
NZ_GL383685.1	NC_013739.1		JX560366.2
NZ_GL383686.1	NC_013741.1		JX560367.1
NZ_GL383687.1	NC_013742.1		JX560368.1
NZ_GL383688.1	NC_013740.1		JX560369.1
NZ_GL383689.1	NC_013743.1		JX560370.1
NZ_GL383690.1	NC_013744.1		JX560371.1
NZ_GL383691.1	NC_013745.1		JX560372.1
NZ_GL383692.1	NC_013746.1		JX560373.1
NZ_GL383693.1	NC_013747.1		JX560374.1
NZ_GL383694.1	NC_013748.1		JX560375.2
NZ_GL383695.1	NC_013749.1		JX560376.2
NZ_GL383696.1	NC_013757.1		JX560377.2
NZ_GL383697.1	NC_013956.2		JX560378.2
NZ_GL383698.1	NC_013851.1		JX560379.2
NZ_GL383699.1	NC_013852.1		JX560380.2
NZ_GL383700.1	NC_013862.1		JX560381.2
NZ_GL383701.1	NC_013849.1		JX560382.2
NZ_GL383702.1	NC_014121.1		JX560383.1
NZ_GL383703.1	NC_014107.1		JX560384.2
NZ_GL383704.1	NC_014108.1		JX560385.2
NZ_GL383705.1	NC_013894.1		JX560386.2
NZ_GL383706.1	NC_013922.1		JX560387.1
NZ_GL383707.1	NC_013923.1		JX560388.1
NZ_GL383708.1	NC_013924.1		JX560389.1
NZ_GL383709.1	NC_013925.1		JX560390.1
NZ_GL383710.1	NC_013921.1		JX560391.1
NZ_GL383711.1	NC_013926.1		JX560392.1
NZ_GL383712.1	NC_013967.1		JX560393.1
NZ_GL383713.1	NC_013968.1		JX560394.1
NZ_GL383714.1	NC_013965.1		JX560395.1
NZ_GL383715.1	NC_013964.1		JX560396.1
NZ_GL383716.1	NC_013966.1		JX560397.1
NZ_GL383717.1	NC_013959.1		JX560398.1
NZ_GL383718.1	NC_013943.1		JX560399.1
NZ_GL383719.1	NC_014014.1		JX560400.1
NZ_GL383720.1	NC_014002.1		JX560401.1
NZ_GL383721.1	NC_014011.1		JX560402.1
NZ_GL383722.1	NC_014008.1		JX560403.1
NZ_GL383723.1	NC_014033.1		JX560404.1
NZ_GL383724.1	NC_006138.1		JX560405.1
NZ_GL383725.1	NC_006139.1		JX560406.1
NZ_GL383726.1	NC_006140.1		JX560407.1
NZ_GL383727.1	NC_006513.1		JX560408.1
NZ_GL383728.1	NC_006823.1		JX560409.1
NZ_GL383729.1	NC_006824.1		JX560410.1
NZ_GL383730.1	NC_005295.2		JX573199.1
NZ_GL383731.1	NC_007426.1		JX573200.1
NZ_GL383732.1	NC_007427.1		JX573201.1
NZ_GL383733.1	NC_007428.1		JX901379.2
NZ_GL383734.1	NC_009138.1		JX901380.2
NZ_GL383735.1	NC_011750.1		JX901381.2
NZ_GL383736.1	NC_010471.1		JX901382.2
NZ_GL383737.1	NC_010470.1		JX901383.2
NZ_GL383738.1	NC_010466.1		JX901384.2
NZ_GL383739.1	NC_010467.1		JX992842.1
NZ_GL383740.1	NC_010469.1		JX992843.1
NZ_GL383741.1	NC_013198.1		K00611.1
NZ_GL383742.1	NC_012470.1		K01092.1
NZ_GL383743.1	NC_012926.1		K01156.1
NZ_GL383744.1	NC_012923.1		K01157.1
NZ_GL383745.1	NC_012867.1		K01158.1
NZ_GL383746.1	NC_012860.1		K01159.1
NZ_GL383747.1	NC_012861.1		K01449.1
NZ_GL383748.1	NC_012862.1		K01450.1
NZ_GL383749.1	NC_012863.1		K01451.1
NZ_GL383750.1	NC_012864.1		K01452.1
NZ_GL383751.1	NC_012865.1		K01453.1
NZ_GL383752.1	NC_012866.1		K01454.1
NZ_GL383753.1	NC_013853.1		K01455.1
NZ_GL383754.1	NC_013892.1		K01456.1
NZ_GL383755.1	NC_000907.1		K01457.1
NZ_GL383756.1	NC_000908.2		K01678.1
NZ_GL383757.1	NC_000912.1		K01679.1
NZ_GL383758.1	NC_005955.1		K01680.1
NZ_GL383759.1	NC_005956.1		K01712.1
NZ_GL383760.1	NC_007963.1		K02756.1
NZ_GL383761.1	NC_008011.1		K02757.1
NZ_GL383762.1	NC_008012.1		K02758.1
NZ_GL383763.1	NC_008013.1		K02759.1
NZ_GL383764.1	NC_008014.1		K02760.1
NZ_GL383765.1	NC_008054.1		K03114.1
NZ_GL383766.1	NC_008278.1		KC295444.1
NZ_GL383767.1	NC_008571.1		KC442291.1
NZ_GL383768.1	NC_009142.1		KC442292.1
NZ_GL383769.1	NC_009464.1		KC503965.1
NZ_GL383770.1	NC_009488.1		KC503966.1
NZ_GL383771.1	NC_009495.1		KC503967.1
NZ_GL383772.1	NC_009496.1		KC503968.1
NZ_GL383773.1	NC_009497.1		KC503969.1
NZ_GL383774.1	NC_009613.3		KC503970.1
NZ_GL383775.1	NC_010162.1		KC614689.1
NZ_GL383776.1	NC_010170.1		KC702164.1
NZ_GL383777.1	NC_010287.1		KC702165.1
NZ_GL383778.1	NC_010397.1		KC702166.1
NZ_GL383779.1	NC_010394.1		KC702167.1
NZ_GL383780.1	NC_010407.1		KC702168.1
NZ_GL383781.1	NC_010399.1		KC702169.1
NZ_GL383782.1	NC_010408.1		KC702170.1
NZ_GL383783.1	NC_010545.1		KC702171.1
NZ_GL383784.1	NC_010554.1		KC702172.1
NZ_GL383785.1	NC_010555.1		KC702173.1
NZ_GL383786.1	NC_010645.1		KC702174.1
NZ_GL383787.1	NC_010943.1		KC702175.1
NZ_GL383788.1	NC_013511.1		KC702176.1
NZ_GL383789.1	NC_008513.1		KC702177.1
NZ_GL383790.1	NC_011878.1		KC702178.1
NZ_GL383791.1	NC_013038.1		KC702179.1
NZ_GL383792.1	NC_013039.1		KC702180.1
NZ_GL383793.1	NC_013040.1		KC702181.1
NZ_GL383794.1	NC_013041.1		KC702182.1
NZ_GL383795.1	NC_013042.1		KC702183.1
NZ_GL383796.1	NC_013043.1		KC702184.1
NZ_GL383797.1	NC_013044.1		KC702185.1
NZ_GL383798.1	NC_013045.1		KC702186.1
NZ_GL383799.1	NC_013046.1		KC702187.1
NZ_GL383800.1	NC_013047.1		KC702188.1
NZ_GL383801.1	NC_013048.1		KC702189.1
NZ_GL383802.1	NC_013049.1		KC702190.1
NZ_GL383803.1	NC_013050.1		KC702191.1
NZ_GL383804.1	NC_013051.1		KC702192.1
NZ_GL383805.1	NC_013052.1		KC702193.1
NZ_GL383806.1	NC_013053.1		KC702194.1
NZ_GL383807.1	NC_013054.1		KC702195.1
NZ_GL383808.1	NC_012643.1		KC702196.1
NZ_GL383809.1	NC_012575.1		KC702197.1
NZ_GL383810.1	NC_005782.2		KC702198.1
NZ_GL383811.1	NC_005783.5		KC702199.1
NZ_GL383812.1	NC_005784.3		KC702200.1
NZ_GL383813.1	NC_005785.6		KC702201.1
NZ_GL383814.1	NC_005786.2		KC702202.1
NZ_GL383815.1	NC_005787.5		KC702203.1
NZ_GL383816.1	NC_005788.4		KC702204.1
NZ_GL383817.1	NC_005789.1		KC702205.1
NZ_GL383818.1	NC_014006.1		KC702206.1
NZ_GL383819.1	NC_014013.1		KC702207.1
NZ_GL383820.1	NC_014007.1		KC702208.1
NZ_GL383821.1	NC_014005.1		KC702209.1
NZ_GL383822.1	NC_014009.1		KC702210.1
NZ_GL383823.1	NC_010127.1		KC702211.1
NZ_GL383824.1	NC_010128.1		KC702212.1
NZ_GL383825.1	NC_010129.1		KC702213.1
NZ_GL383826.1	NC_010130.1		KC702214.1
NZ_GL383827.1	NC_010131.1		KC702215.1
NZ_GL383828.1	NC_010132.1		KC702216.1
NZ_GL383829.1	NC_010133.1		KC702217.1
NZ_GL383830.1	NC_010134.1		KC702218.1
NZ_GL383831.1	NC_010135.1		KC702219.1
NZ_GL383832.1	NC_010136.1		KC702220.1
NZ_GL383833.1	NC_010137.1		KC702221.1
NZ_GL383834.1	NC_010138.1		KC702222.1
NZ_GL383835.1	NC_010139.1		KC702223.1
NZ_GL383836.1	NC_010140.1		KC702224.1
NZ_GL383837.1	NC_010141.1		KC702225.1
NZ_GL383838.1	NC_010142.1		KC702226.1
NZ_GL383855.1	NC_010143.1		KC702227.1
NZ_GL383856.1	NC_010144.1		KC702228.1
NZ_GL383857.1	NC_010145.1		KC702229.1
NZ_GL383858.1	NC_010146.1		KC702230.1
NZ_GL383859.1	NC_013929.1		KC702231.1
NZ_GL383860.1	NC_014012.1		KC702232.1
NZ_GL383861.1	NC_011753.2		KC702233.1
NZ_GL383862.1	NC_011744.2		KC702234.1
NZ_GL383863.1	NC_006461.1		KC702235.1
NZ_GL383864.1	NC_006462.1		KC702236.1
NZ_GL383865.1	NC_006463.1		KC702237.1
NZ_GL383866.1	NC_013961.1		KC702238.1
NZ_GL383867.1	NC_013957.1		KC847291.2
NZ_GL383868.1	NC_000909.1		KC847292.2
NZ_GL383869.1	NC_001732.1		KC847293.2
NZ_GL383870.1	NC_001733.1		KC847294.2
NZ_GL383871.1	NC_013861.1		KC847295.1
NZ_GL383872.1	NC_014544.1		KC847296.1
NZ_GL383873.1	NC_013949.1		KC847297.2
NZ_GL383874.1	NC_003062.2		KC847298.1
NZ_GL383875.1	NC_003063.2		KC847299.1
NZ_GL383876.1	NC_003064.2		KC860515.1
NZ_GL383877.1	NC_003065.3		KF680544.1
NZ_GL383878.1	NC_007761.1		KF680545.1
NZ_GL383879.1	NC_007762.1		KF718964.1
NZ_GL383880.1	NC_007763.1		KF718965.1
NZ_GL383881.1	NC_007764.1		KF718966.1
NZ_GL383882.1	NC_007765.1		KF718967.1
NZ_GL383883.1	NC_007766.1		KF718968.1
NZ_GL383884.1	NC_004041.2		KF718969.1
NZ_GL383885.1	NC_009355.1		KF718970.1
NZ_GL383886.1	NC_009356.1		KF718971.2
NZ_GL383887.1	NC_009357.1		KF718972.1
NZ_GL383888.1	NC_009358.1		KF718973.1
NZ_GL383889.1	NC_009359.1		KF718974.2
NZ_GL383890.1	NC_009360.1		KF718975.1
NZ_GL383891.1	NC_009361.1		KF718976.1
NZ_GL383892.1	NC_009362.1		KF718977.1
NZ_GL383893.1	NC_009363.1		KF718978.1
NZ_GL383894.1	NC_009364.1		KF718979.1
NZ_GL383895.1	NC_009365.1		KF718980.1
NZ_GL383896.1	NC_009366.1		KF718981.1
NZ_GL383897.1	NC_009367.1		KF718982.1
NZ_GL383898.1	NC_009368.1		KF718983.1
NZ_GL383899.1	NC_009369.1		KF718984.1
NZ_GL383900.1	NC_009370.1		KF718985.1
NZ_GL383901.1	NC_009371.1		KF718986.1
NZ_GL383902.1	NC_009372.1		KF718987.1
NZ_GL383903.1	NC_009373.1		KF718988.1
NZ_GL383904.1	NC_009374.1		KF718989.1
NZ_GL383905.1	NC_009375.1		KF718990.1
NZ_GL383906.1	NC_014148.1		KF718991.1
NZ_GL383907.1	NC_014149.1		KF718992.1
NZ_GL383908.1	NC_014212.1		KF718993.1
NZ_GL383909.1	NC_014213.1		KF718994.1
NZ_GL383910.1	NC_014214.1		KF718995.1
NZ_GL383911.1	NC_014216.1		KF718996.1
NZ_GL383912.1	NC_014158.1		KF718997.1
NZ_GL383913.1	NC_014159.1		KF718998.1
NZ_GL383914.1	NC_014166.1		KF718999.1
NZ_GL383915.1	NC_014147.1		KF719000.1
NZ_GL383916.1	NC_014100.1		KF719001.1
NZ_GL383917.1	NC_014122.1		KF719002.1
NZ_GL383918.1	NC_014218.1		KF719003.1
NZ_GL383919.1	NC_016582.1		KF719004.1
NZ_GL383920.1	NC_014220.1		KF719005.1
NZ_GL383921.1	NC_014221.1		KF719006.1
NZ_GL383922.1	NC_014136.1		KF719007.1
NZ_GL383923.1	NC_014131.1		KF719008.1
NZ_GL383924.1	NC_014132.1		KF719009.1
NZ_GL383925.1	NC_014133.1		KF719010.1
NZ_GL383926.1	NC_014134.1		KF719011.1
NZ_GL383927.1	NC_014135.1		KF719012.1
NZ_GL383928.1	NC_004342.2		KF719013.1
NZ_GL383929.1	NC_004343.2		KF719014.1
NZ_GL383930.1	NC_004829.2		KF719015.1
NZ_GL383931.1	NC_014165.1		KF719016.1
NZ_GL383932.1	NC_014225.1		KF719017.1
NZ_GL383933.1	NC_014226.1		KF719018.1
NZ_GL383934.1	NC_014168.1		KF719019.1
NZ_GL383935.1	NC_014150.1		KF793052.1
NZ_GL383936.1	NC_014151.1		KF793053.1
NZ_GL383937.1	NC_014098.1		KF811455.1
NZ_GL383938.1	NC_014217.1		KF811456.1
NZ_GL383939.1	NC_014210.1		KF811457.1
NZ_GL383940.1	NC_014211.1		KF811458.1
NZ_GL383941.1	NC_014207.1		KF811459.1
NZ_GL383942.1	NC_014219.1		KF853601.1
NZ_GL383943.1	NC_014315.1		KF853602.1
NZ_GL383944.1	NC_014316.1		KF853603.1
NZ_GL383945.1	NC_014317.1		KF947528.1
NZ_GL383946.1	NC_014313.1		KF947529.1
NZ_GL383947.1	NC_014314.1		KJ541665.1
NZ_GL383948.1	NC_037310.1		KJ541666.1
NZ_GL383949.1	NC_037311.1		KJ541667.1
NZ_GL383950.1	NC_037312.1		KJ541668.1
NZ_GL383951.1	NC_037313.1		KJ541669.2
NZ_GL383952.1	NC_037314.1		KJ541670.1
NZ_GL383953.1	NC_037315.1		KJ541671.2
NZ_GL383954.1	NC_037316.1		KJ541672.1
NZ_GL383955.1	NC_037317.1		KJ541673.2
NZ_GL383956.1	NC_037318.1		KJ541674.1
NZ_GL383957.1	NC_037319.1		KM062044.1
NZ_GL383958.1	NC_037320.1		KM062045.1
NZ_GL383959.1	NC_037321.1		KM062046.1
NZ_GL383960.1	NC_037322.1		KM062047.1
NZ_GL383961.1	NC_037323.1		KM062048.1
NZ_GL383962.1	NC_037324.1		KM062049.1
NZ_GL383963.1	NC_037325.1		KM062050.1
NZ_GL383964.1	NC_037326.1		KM062051.1
NZ_GL383965.1	NC_037327.1		KM062052.1
NZ_GL383966.1	NC_014363.1		KM062053.1
NZ_GL383967.1	NC_014365.1		KM062054.1
NZ_GL383968.1	NC_014364.1		KM062055.1
NZ_GL383969.1	NC_014375.1		KM062056.1
NZ_GL383970.1	NC_014376.1		KM062057.1
NZ_GL383971.1	NC_014377.1		KM062058.1
NZ_GL383972.1	NC_017301.1		KM359768.1
NZ_GL383973.1	NC_014378.1		KM359769.1
NZ_GL383974.1	NC_014374.1		KM359770.1
NZ_GL383975.1	NC_014387.1		KM359771.1
NZ_GL383976.1	NC_014388.1		KM359772.1
NZ_GL383977.1	NC_014390.1		KM359773.1
NZ_GL383978.1	NC_014389.1		KM359774.1
NZ_GL383979.1	NC_014391.1		KM376434.1
NZ_GL383980.1	NC_014394.1		KM407503.1
NZ_GL383981.1	NC_014393.1		KM407504.1
NZ_GL383982.1	NC_014408.1		KM407505.1
NZ_GL383983.1	NC_014409.1		KM407506.1
NZ_GL383984.1	NC_014410.1		KM407507.1
NZ_GL383985.1	NC_020419.1		KM407508.1
NZ_GL383986.1	NC_020420.1		KM407509.1
NZ_GL383987.1	NC_020421.1		KM407510.1
NZ_GL383988.1	NC_020422.1		KM407511.1
NZ_GL383989.1	NC_001133.9		KM407512.1
NZ_GL383990.1	NC_001134.8		KM407513.1
NZ_GL383991.1	NC_001135.5		KP057689.1
NZ_GL384029.1	NC_001136.10		KP064031.1
NZ_GL384030.1	NC_001137.3		KP126802.1
NZ_GL384031.1	NC_001138.5		KP899254.1
NZ_GL384032.1	NC_001139.9		KP899255.1
NZ_GL384033.1	NC_001140.6		KP899256.1
NZ_GL384034.1	NC_001141.2		KP899257.1
NZ_GL384035.1	NC_001142.9		KP899258.1
NZ_GL384036.1	NC_001143.9		KP899259.1
NZ_GL384037.1	NC_001144.5		KP899260.1
NZ_GL384038.1	NC_001145.3		KU936034.1
NZ_GL384039.1	NC_001146.8		KU936035.1
NZ_GL384040.1	NC_001147.6		KU936036.1
NZ_GL384041.1	NC_001148.4		KU936037.1
NZ_GL384042.1	NC_001224.1		KU936038.1
NZ_GL384043.1	NC_004347.2		KU936039.1
NZ_GL384044.1	NC_004349.1		KY031724.1
NZ_GL384045.1	NC_012778.1		KY031725.1
NZ_GL384046.1	NC_012782.1		KY031726.1
NZ_GL384047.1	NC_012780.1		KY031727.1
NZ_GL384048.1	NC_017448.1		KY031728.1
NZ_GL384049.1	NC_014506.1		KY031729.1
NZ_GL384050.1	NC_015958.1		KY031730.1
NZ_GL384051.1	NC_017934.1		KY031731.1
NZ_GL384052.1	NC_017935.1		KY031732.1
NZ_GL384053.1	NC_015593.1		KY031733.1
NZ_GL384054.1	NC_015594.1		KY031734.1
NZ_GL384055.1	NC_015595.1		KY031735.1
NZ_GL384056.1	NC_014507.1		KY031736.1
NZ_GL384057.1	NC_014541.1		KY031737.1
NZ_GL384058.1	NC_014804.1		KY348842.1
NZ_GL384059.1	NC_015471.1		L00595.1
NZ_GL384060.1	NC_021592.1		L00596.1
NZ_GL384061.1	NC_014414.1		L05081.1
NZ_GL384062.1	NC_018721.1		L05082.1
NZ_GL384063.1	NC_015730.1		L05083.1
NZ_GL384064.1	NC_015729.1		L05669.1
NZ_GL384065.1	NC_015728.1		L07040.1
NZ_GL384066.1	NC_015741.1		L07041.1
NZ_GL384067.1	NC_020908.1		L08752.1
NZ_GL384068.1	NC_020909.1		L08776.1
NZ_GL384069.1	NC_020910.1		L08782.1
NZ_GL384070.1	NC_020995.1		L08783.1
NZ_GL384071.1	NC_022663.1		L08784.1
NZ_GL384072.1	NC_022654.1		L08785.1
NZ_GL384073.1	NZ_CP007063.1		L08786.1
NZ_GL384074.1	NZ_CP007062.1		L08787.1
NZ_GL384075.1	NC_014644.1		L08813.1
NZ_GL384076.1	NC_016630.1		L08817.1
NZ_GL384077.1	NC_015678.1		L08818.1
NZ_GL384078.1	NC_014643.1		L08819.1
NZ_GL384079.1	NC_014618.1		L08820.1
NZ_GL384080.1	NC_014622.2		L08821.1
NZ_GL384081.1	NC_014628.2		L08828.1
NZ_GL384082.1	NC_017455.1		L08833.1
NZ_GL384083.1	NC_014623.1		L08836.1
NZ_GL384084.1	NC_014632.1		L08837.1
NZ_GL383992.1	NC_014633.1		L08840.1
NZ_GL383993.1	NC_014634.1		L08846.1
NZ_GL383994.1	NC_015174.1		L08851.1
NZ_GL383995.1	NC_014638.1		L08853.1
NZ_GL383996.1	NC_014664.1		L08855.1
NZ_GL383997.1	NC_014658.1		L08856.1
NZ_GL383998.1	NC_014666.1		L08857.1
NZ_GL383999.1	NC_014655.1		L08858.1
NZ_GL384000.1	NC_014654.1		L08859.1
NZ_GL384001.1	NC_018632.1		L08860.1
NZ_GL384002.1	NC_014729.1		L08861.1
NZ_GL384003.1	NC_014735.1		L08862.1
NZ_GL384004.1	NC_014731.1		L08863.1
NZ_GL384005.1	NC_014736.1		L08864.1
NZ_GL384006.1	NC_014732.1		L08865.1
NZ_GL384007.1	NC_014737.1		L08866.1
NZ_GL384008.1	NC_017960.1		L08867.1
NZ_GL384009.1	NC_017961.1		L08868.1
NZ_GL384010.1	NC_017962.1		L08869.1
NZ_GL384011.1	NC_017963.1		L08870.1
NZ_GL384012.1	NC_014816.1		L08871.1
NZ_GL384013.1	NC_014817.1		L08872.1
NZ_GL384014.1	NC_014818.1		L08873.1
NZ_GL384015.1	NC_014819.1		L08874.1
NZ_GL384016.1	NC_017262.1		L08875.1
NZ_GL384017.1	NC_017180.1		L08876.1
NZ_GL384018.1	NC_017183.1		L08877.1
NZ_GL384019.1	NC_017181.1		L08878.1
NZ_GL384020.1	NC_017184.1		L08879.1
NZ_GL384021.1	NC_017182.1		L08880.1
NZ_GL384022.1	NC_017185.1		L08910.1
NZ_GL384023.1	NZ_CP005986.1		L08911.1
NZ_GL384024.1	NZ_CP005987.1		L08912.1
NZ_GL384025.1	NZ_CP005988.1		L08913.1
NZ_GL384026.1	NZ_CP005989.1		L08914.1
NZ_GL384027.1	NC_015138.1		L08915.1
NZ_GL384028.1	NC_014844.1		L08916.1
NZ_GL384085.1	NC_014829.1		L08917.1
NZ_GL384086.1	NC_015673.1		L08918.1
NZ_GL384087.1	NC_015656.1		L08919.1
NZ_GL384088.1	NC_015664.1		L08920.1
NZ_GL384089.1	NC_015657.1		L08921.1
NZ_GL384090.1	NC_014836.1		L08922.1
NZ_GL384091.1	NC_014828.1		L08923.1
NZ_GL384092.1	NC_015275.1		L08924.1
NZ_GL384093.1	NC_016901.1		L08925.1
NZ_GL384094.1	NC_016905.1		L08926.1
NZ_GL384095.1	NC_016631.1		L08927.1
NZ_GL384096.1	NC_015064.1		L08928.1
NZ_GL384097.1	NC_015057.1		L08929.1
NZ_GL384098.1	NC_015058.1		L08930.1
NZ_GL384099.1	NC_015059.1		L08931.1
NZ_GL384100.1	NC_015060.1		L08933.1
NZ_GL384101.1	NC_015065.1		L08934.1
NZ_GL384102.1	NC_015155.1		L08935.1
NZ_GL384103.1	NC_015859.1		L08936.1
NZ_GL384104.1	NC_015636.1		L08937.1
NZ_GL384105.1	NC_015632.1		L08938.1
NZ_GL384106.1	NC_014833.1		L08939.1
NZ_GL384107.1	NC_014824.1		L08940.1
NZ_GL384108.1	NC_014825.1		L08941.1
NZ_GL384109.1	NC_014826.1		L08942.1
NZ_GL384110.1	NC_014827.1		L08943.1
NZ_GL384111.1	NC_014963.1		L08944.1
NZ_GL384112.1	NC_022546.1		L08945.1
NZ_GL384113.1	NC_022533.1		L08946.1
NZ_GL384114.1	NC_022534.1		L08947.1
NZ_GL384115.1	NC_016027.1		L08948.1
NZ_GL384116.1	NC_016037.1		L08949.1
NZ_GL384117.1	NC_016021.1		L08950.1
NZ_GL384118.1	NC_016028.1		L08951.1
NZ_GL384119.1	NC_016022.1		L08952.1
NZ_GL384120.1	NC_016029.1		L08953.1
NZ_GL384121.1	NC_016900.1		L08954.1
NZ_GL384122.1	NC_016030.1		L08955.1
NZ_GL384123.1	NC_014734.1		L08956.1
NZ_GL384124.1	NC_017634.1		L08957.1
NZ_GL384125.1	NC_017659.1		L08958.1
NZ_GL384126.1	NC_014760.1		L08959.1
NZ_GL384127.1	NC_014758.1		L09128.1
NZ_GL384128.1	NC_014749.1		L09129.1
NZ_GL384129.1	NC_014759.1		L09130.1
NZ_GL384130.1	NC_014750.1		L09131.1
NZ_GL384131.1	NC_014762.1		L09132.1
NZ_GL384132.1	NC_014754.1		L09133.1
NZ_GL384133.1	NC_014755.1		L09134.1
NZ_GL384134.1	NC_014756.1		L09135.1
NZ_GL384135.1	NC_014763.1		L09136.1
NZ_GL384136.1	NC_014761.1		L09137.2
NZ_GL384137.1	NC_014753.1		L09138.1
NZ_GL384138.1	NC_017583.1		L09139.1
NZ_GL384139.1	NC_014814.1		L09140.1
NZ_GL384140.1	NC_014811.1		L09141.1
NZ_GL384141.1	NC_014812.1		L09142.1
NZ_GL384142.1	NC_014830.1		L09143.1
NZ_GL384143.1	NC_014831.1		L09144.1
NZ_GL384144.1	NC_014931.1		L09145.1
NZ_GL384145.1	NC_014926.1		L09146.1
NZ_GL384146.1	NC_014917.1		L09147.1
NZ_GL384147.1	NC_014925.1		L09148.1
NZ_GL384148.1	NC_014923.1		L09149.1
NZ_GL384149.1	NC_014918.1		L09150.1
NZ_GL384150.1	NC_014924.1		L09151.1
NZ_GL384151.1	NC_014921.1		L09152.1
NZ_GL384152.1	NC_014935.1		L09153.1
NZ_GL384153.1	NC_014934.1		L09154.1
NZ_GL384154.1	NC_014962.1		L09155.1
NZ_GL384155.1	NC_014957.1		L09156.1
NZ_GL384156.1	NC_014961.1		L09157.1
NZ_GL384157.1	NC_014958.1		L09158.1
NZ_GL384158.1	NC_014974.1		L09601.1
NZ_GL384159.1	NC_014975.1		L09602.1
NZ_GL384160.1	NC_016803.1		L11060.1
NZ_GL384161.1	NC_015144.1		L11614.1
NZ_GL384162.1	NC_015145.1		L19898.1
NZ_GL384163.1	NC_015146.1		L19899.1
NZ_GL384164.1	NC_015147.1		L19900.1
NZ_GL384165.1	NC_015555.1		L20317.1
NZ_GL384166.1	NC_015151.1		L20318.1
NZ_GL384167.1	NC_015152.1		L24193.1
NZ_GL384168.1	NC_015160.1		L24367.1
NZ_GL384169.1	NC_015161.1		L25311.1
NZ_GL384170.1	NC_015169.1		L27082.1
NZ_GL384171.1	NC_015162.1		L27083.1
NZ_GL384172.1	NC_015170.1		L37352.1
NZ_GL384173.1	NC_015163.1		L37382.1
NZ_GL384174.1	NC_015164.1		L38496.1
NZ_GL384175.1	NC_015165.1		L38497.1
NZ_GL384176.1	NC_015168.1		L38498.1
NZ_GL384177.1	NC_015166.1		L38499.1
NZ_GL384178.1	NC_015167.1		L38948.1
NZ_GL384179.1	NC_015172.1		L38949.1
NZ_GL384180.1	NC_015177.1		LC029918.1
NZ_GL384181.1	NC_015185.1		LC029919.1
NZ_GL384182.1	NC_016603.1		LC029920.1
NZ_GL384183.1	NC_015214.1		LC029921.1
NZ_GL384184.1	NC_015213.1		LC029922.1
NZ_GL384185.1	NC_015218.1		LC029923.1
NZ_GL384186.1	NC_015216.1		LC029924.1
NZ_GL384187.1	NC_015259.1		LC029925.1
NZ_GL384188.1	NC_015258.1		LC121520.1
NZ_GL384189.1	NC_015276.1		LC121521.1
NZ_GL384190.1	NC_015311.1		LC121522.1
NZ_GL384191.1	NC_015318.1		LC121523.1
NZ_GL384192.1	NC_015321.1		LC121524.1
NZ_GL384193.1	NC_015320.1		M10197.1
NZ_GL384194.1	NC_015385.1		M10216.1
NZ_GL384195.1	NC_015386.1		M10291.1
NZ_GL384196.1	NC_015388.1		M10292.1
NZ_GL384197.1	NC_015389.1		M10293.1
NZ_GL384198.1	NC_015387.1		M10294.1
NZ_GL384199.1	NC_002929.2		M10480.1
NZ_GL384200.1	NC_000963.1		M10567.1
NZ_GL384201.1	NC_002937.3		M10848.1
NZ_GL384202.1	NC_005863.1		M11132.1
NZ_GL384203.1	NC_005296.1		M11320.1
NZ_GL384204.1	NC_005297.1		M12261.1
NZ_GL384205.1	NC_002945.4		M12478.1
NZ_GL384206.1	NC_002677.1		M12787.1
NZ_GL384207.1	NC_002771.1		M12904.1
NZ_GL384208.1	NC_002578.1		M13020.1
NZ_GL384209.1	NC_000868.1		M13163.1
NZ_GL384210.1	NC_001773.1		M13369.1
NZ_GL384211.1	NC_000962.3		M14395.1
NZ_GL384212.1	NC_003198.1		M15128.1
NZ_GL384213.1	NC_003384.1		M15129.1
NZ_GL384214.1	NC_003385.1		M15130.1
NZ_GL384215.1	NC_007973.1		M15423.1
NZ_GL384216.1	NC_007974.2		M16192.1
NZ_GL384217.1	NC_007972.2		M16198.1
NZ_GL384218.1	NC_007971.2		M16217.1
NZ_GL384219.1	NC_003210.1		M16320.1
NZ_GL384220.1	NC_004603.1		M16469.1
NZ_GL384221.1	NC_004605.1		M16694.1
NZ_GL384222.1	NC_005027.1		M16728.1
NZ_GL384223.1	NC_005090.1		M16729.1
NZ_GL384224.1	NC_005363.1		M16969.1
NZ_GL384225.1	NC_006370.1		M17346.1
NZ_GL384226.1	NC_006371.1		M17544.1
NZ_GL384227.1	NC_005871.1		M17545.1
NZ_GL384228.1	NC_008025.1		M17546.1
NZ_GL384229.1	NC_008010.2		M17626.1
NZ_GL384230.1	NC_009939.1		M18110.1
NZ_GL384231.1	NC_014752.1		M18125.1
NZ_GL384232.1	NC_014230.1		M18128.1
NZ_GL384233.1	NC_007614.1		M18131.1
NZ_GL384234.1	NC_007615.1		M18140.1
NZ_GL384235.1	NC_007616.1		M18141.1
NZ_GL384236.1	NC_007617.1		M18142.1
NZ_GL384237.1	NC_009348.1		M18143.1
NZ_GL384238.1	NC_009349.1		M18144.1
NZ_GL384239.1	NC_009350.1		M18145.1
NZ_GL384240.1	NC_004923.1		M18146.1
NZ_GL384241.1	NC_004925.1		M18147.1
NZ_GL384242.1	NC_004924.1		M18148.1
NZ_GL384243.1	NC_010161.1		M18149.1
NZ_GL384244.1	NC_010160.1		M18150.1
NZ_GL384245.1	NC_014614.1		M18151.1
NZ_GL384246.1	NC_011312.1		M18152.1
NZ_GL384247.1	NC_011313.1		M18153.1
NZ_GL384248.1	NC_011314.1		M18183.1
NZ_GL384249.1	NC_011316.1		M18286.1
NZ_GL384250.1	NC_011315.1		M18287.1
NZ_GL384251.1	NC_011311.1		M18327.1
NZ_GL384252.1	NC_014248.1		M18328.1
NZ_GL384253.1	NC_014249.1		M18329.1
NZ_GL384254.1	NC_014250.1		M18741.1
NZ_GL384255.1	NC_014246.1		M18804.1
NZ_GL384256.1	NC_014306.1		M18855.1
NZ_GL384257.1	NC_014304.1		M19087.1
NZ_GL384258.1	NC_014305.1		M19089.1
NZ_GL384259.1	NC_014253.1		M19090.1
NZ_GL384260.1	NC_014254.1		M19091.1
NZ_GL384261.1	NC_015312.1		M19092.1
NZ_GL384262.1	NC_015314.1		M19093.1
NZ_GL384263.1	NC_015313.1		M19094.1
NZ_GL384264.1	NC_014659.1		M19095.1
NZ_GL384265.1	NC_014551.1		M19099.1
NZ_GL384266.1	NC_014355.1		M19164.1
NZ_GL384267.1	NC_014318.1		M19165.1
NZ_GL384268.1	NC_014297.1		M19166.1
NZ_GL384269.1	NC_014298.1		M19167.1
NZ_GL384270.1	NC_014299.1		M19168.1
NZ_GL384271.1	NC_014300.1		M19265.1
NZ_GL384272.1	NC_014301.1		M19415.1
NZ_GL384273.1	NC_014302.1		M20189.1
NZ_GL384274.1	NC_014303.1		M20915.1
NZ_GL384275.1	NC_014550.1		M21340.1
NZ_GL384276.1	NC_014549.1		M21341.1
NZ_GL384277.1	NC_014548.1		M21656.1
NZ_GL384278.1	NC_014722.1		M21676.1
NZ_GL384279.1	NC_014718.1		M21875.1
NZ_GL384280.1	NC_014723.1		M22004.1
NZ_GL384281.1	NC_014960.1		M22135.1
NZ_GL384282.1	NC_014810.2		M22409.1
NZ_GL384283.1	NC_015125.1		M22410.1
NZ_GL384284.1	NC_015186.1		M22411.1
NZ_GL384285.1	NC_015178.1		M22744.1
NZ_GL384286.1	NC_015187.1		M22847.1
NZ_ADDR02000003.1	NC_015179.1		M22848.1
NZ_ADDR02000002.1	NC_015188.1		M22850.1
NZ_ADDR02000001.1	NC_015180.1		M24182.1
NZ_GL384345.1	NC_015181.1		M24183.1
NZ_GL384346.1	NC_015189.1		M24184.1
NZ_GL384347.1	NC_015182.1		M27233.1
NZ_GL384348.1	NC_003888.3		M27550.1
NZ_GL384349.1	NC_003903.1		M27551.1
NZ_GL384350.1	NC_003904.1		M28245.1
NZ_GL384351.1	NC_004567.2		M28246.1
NZ_GL384352.1	NC_006375.1		M28247.1
NZ_GL384353.1	NC_006376.1		M28248.1
NZ_GL384354.1	NC_006377.1		M28701.1
NZ_GL384355.1	NC_008686.1		M28734.1
NZ_GL384356.1	NC_008688.1		M28735.1
NZ_GL384357.1	NC_008687.1		M28829.1
NZ_GL384358.1	NC_015408.1		M29362.1
NZ_GL384359.1	NC_015434.1		M29363.1
NZ_GL384360.1	NC_015409.1		M29587.1
NZ_GL384361.1	NC_017287.1		M29588.1
NZ_GL384362.1	NC_017288.1		M29589.1
NZ_GL384363.1	NC_015416.1		M29590.1
NZ_GL384364.1	NC_015430.1		M29626.1
NZ_GL384365.1	NC_015425.1		M29896.1
NZ_GL384366.1	NC_015417.1		M31882.1
NZ_GL384367.1	NC_015426.1		M31883.1
NZ_GL384368.1	NC_015418.1		M32985.1
NZ_GL384369.1	NC_015427.1		M33418.1
NZ_GL384370.1	NC_015419.1		M33429.1
NZ_GL384371.1	NC_015422.1		M33622.1
NZ_GL384372.1	NC_015423.1		M33623.1
NZ_GL384373.1	NC_015435.1		M33624.1
NZ_GL384374.1	NC_015436.1		M33625.1
NZ_GL384375.1	NC_015437.1		M34296.1
NZ_GL384376.1	NC_015460.1		M34297.1
NZ_GL384377.1	NC_015461.1		M34298.1
NZ_GL384378.1	NC_016620.1		M34299.1
NZ_GL384379.1	NC_019100.1		M34300.1
NZ_GL384380.1	NC_015501.1		M34301.1
NZ_GL384381.1	NC_015499.1		M34302.1
NZ_GL384382.1	NC_015500.1		M34303.1
NZ_GL384383.1	NC_016629.1		M34304.1
NZ_GL384384.1	NC_015514.1		M34305.1
NZ_GL384385.1	NC_015510.1		M34306.1
NZ_GL384386.1	NC_015511.1		M34307.1
NZ_GL384387.1	NC_015512.1		M34519.1
NZ_GL384388.1	NC_015513.1		M35007.1
NZ_GL384389.1	NC_015518.1		M36415.1
NZ_GL384390.1	NC_015520.1		M36426.1
NZ_GL384391.1	NC_015556.1		M36473.1
NZ_GL384392.1	NC_015558.1		M37056.1
NZ_GL384393.1	NC_015942.1		M37057.1
NZ_GL384394.1	NC_015576.1		M37846.1
NZ_GL384395.1	NC_015564.1		M37847.1
NZ_GL384396.1	NC_015560.1		M37849.1
NZ_GL384397.1	NC_015561.1		M37850.1
NZ_GL384398.1	NC_015559.1		M37851.1
NZ_GL384399.1	NC_015577.1		M37852.1
NZ_GL384400.1	NC_015578.1		M54945.1
NZ_GL384401.1	NC_015562.1		M55276.1
NZ_GL384402.1	NC_015565.1		M59367.1
NZ_GL384403.1	NC_015572.1		M60088.1
NZ_GL384404.1	NC_015574.1		M62983.1
NZ_GL384405.1	NC_015602.1		M63653.1
NZ_GL384406.1	NC_015598.1		M64051.1
NZ_GL384476.1	NC_015603.1		M64052.1
NZ_GL384477.1	NC_015581.1		M64053.1
NZ_GL384478.1	NC_015589.1		M64054.1
NZ_GL384479.1	NC_015588.1		M64055.1
NZ_GL384480.1	NC_015677.1		M64056.1
NZ_GL384481.1	NC_015663.1		M64057.1
NZ_GL384482.1	NC_015682.1		M64058.1
NZ_GL384483.1	NC_015680.1		M64059.1
NZ_GL384484.1	NC_015662.1		M64060.1
NZ_GL384485.1	NC_015633.1		M64061.1
NZ_GL384486.1	NC_015637.1		M64731.1
NZ_GL384487.1	NC_015666.1		M64732.1
NZ_GL384488.1	NC_015658.1		M64753.1
NZ_GL384489.1	NC_015667.1		M64754.1
NZ_GL384490.1	NC_015659.1		M68946.1
NZ_GL384491.1	NC_015681.1		M69063.1
NZ_GL384492.1	NC_015707.1		M74186.1
NZ_GL384493.1	NC_015676.1		M74187.1
NZ_GL384494.1	NC_015671.1		M74307.1
NZ_GL384495.1	NC_015684.1		M74750.1
NZ_GL384496.1	NC_015689.1		M75724.1
NZ_GL384497.1	NC_015685.1		M77169.1
NZ_GL384498.1	NC_015672.1		M77239.1
NZ_GL384499.1	NC_015711.1		M77669.1
NZ_GL384462.1	NC_015726.1		M77689.1
NZ_GL384463.1	NC_015723.1		M77690.1
NZ_GL384464.1	NC_015727.1		M77749.1
NZ_GL384465.1	NC_015724.1		M77786.1
NZ_GL384466.1	NZ_CP007806.1		M77788.1
NZ_GL384467.1	NZ_CP007808.1		M77789.2
NZ_GL384468.1	NZ_CP007807.1		M77811.1
NZ_GL384469.1	NC_015740.1		M77815.1
NZ_GL384470.1	NC_015732.1		M77826.1
NZ_GL384471.1	NC_015759.1		M77827.1
NZ_GL384472.1	NC_015756.1		M80483.1
NZ_GL384473.1	NC_015846.1		M80484.1
NZ_GL384474.1	NC_015847.1		M83236.1
NZ_GL384475.1	NC_015921.1		M83237.1
NZ_GL384407.1	NC_015907.1		M83240.1
NZ_GL384408.1	NC_015903.1		M83743.1
NZ_GL384409.1	NC_015908.1		M83744.1
NZ_GL384410.1	NC_015904.1		M86847.1
NZ_GL384411.1	NC_015909.1		M88476.1
NZ_GL384412.1	NC_015905.1		M88477.1
NZ_GL384413.1	NC_015910.1		M88478.1
NZ_GL384414.1	NC_015906.1		M88655.1
NZ_GL384415.1	NC_015911.1		M95176.1
NZ_GL384416.1	NC_015915.1		M95177.1
NZ_GL384417.1	NC_015922.1		M97937.1
NZ_GL384418.1	NC_015916.1		M98046.1
NZ_GL384419.1	NC_015917.1		M99566.1
NZ_GL384420.1	NC_015918.1		M99569.1
NZ_GL384421.1	NC_015919.1		NC_000908.2
NZ_GL384422.1	NC_015920.1		NC_000912.1
NZ_GL384423.1	NC_015914.1		NC_002771.1
NZ_GL384424.1	NC_017384.1		NC_002976.3
NZ_GL384425.1	NC_017386.1		NC_004432.1
NZ_GL384426.1	NC_017385.1		NC_004461.1
NZ_GL384427.1	NC_015931.1		NC_004829.2
NZ_GL384428.1	NC_015948.1		NC_005003.1
NZ_GL384429.1	NC_015943.1		NC_005004.1
NZ_GL384430.1	NC_015944.1		NC_005005.1
NZ_GL384431.1	NZ_CP007031.1		NC_005006.1
NZ_GL384432.1	NC_015945.1		NC_005007.1
NZ_GL384433.1	NC_015946.1		NC_005008.1
NZ_GL384434.1	NC_015954.1		NC_005364.2
NZ_GL384435.1	NC_015955.1		NC_006360.1
NZ_GL384436.1	NC_015959.1		NC_006663.1
NZ_GL384437.1	NC_015975.1		NC_006908.1
NZ_GL384438.1	NC_015978.1		NC_007294.1
NZ_GL384439.1	NC_015979.1		NC_007295.1
NZ_GL384440.1	NC_015980.1		NC_007332.1
NZ_GL384441.1	NC_015977.1		NC_007633.1
NZ_GL384442.1	NC_017256.1		NC_009497.1
NZ_GL384443.1	NC_017257.1		NC_010163.1
NZ_GL384444.1	NC_017258.1		NC_011025.1
NZ_GL384445.1	NC_017259.1		NC_013511.1
NZ_GL384446.1	NC_017261.1		NC_013948.1
NZ_GL384447.1	NC_017260.1		NC_014014.1
NZ_GL384448.1	NC_016472.1		NC_014448.1
NZ_GL384449.1	NC_016473.1		NC_014552.1
NZ_GL384450.1	NC_016474.1		NC_014751.1
NZ_GL384451.1	NC_016475.1		NC_014760.1
NZ_GL384452.1	NC_016476.1		NC_014921.1
NZ_GL384453.1	NC_016477.1		NC_014970.1
NZ_GL384454.1	NC_016478.1		NC_015153.1
NZ_GL384455.1	NC_016457.1		NC_015155.1
NZ_GL384456.1	NC_016458.1		NC_015407.1
NZ_GL384457.1	NC_016459.1		NC_015431.1
NZ_GL384458.1	NC_016460.1		NC_015725.1
NZ_GL384459.1	NC_016461.1		NC_015946.1
NZ_GL384460.1	NC_016462.1		NC_016638.1
NZ_GL384461.1	NC_016024.1		NC_016807.1
NZ_GL384500.1	NC_016025.1		NC_016829.1
NZ_GL384501.1	NC_016026.1		NC_017502.1
NZ_GL384502.1	NC_016041.1		NC_017503.1
NZ_GL384503.1	NC_016043.1		NC_017504.1
NZ_GL384504.1	NZ_CP019285.1		NC_017509.1
NZ_GL384505.1	NZ_CP019286.1		NC_017519.1
NZ_GL384506.1	NZ_CP019287.1		NC_018077.1
NZ_GL384507.1	NZ_CP007030.1		NC_018149.1
NZ_GL384508.1	NZ_CP007029.1		NC_018406.1
NZ_GL384509.1	NC_019897.1		NC_018407.1
NZ_GL384510.1	NC_019898.1		NC_018408.1
NZ_GL384511.1	NC_018012.1		NC_018409.1
NZ_GL384512.1	NC_016077.1		NC_018410.1
NZ_GL384513.1	NC_016078.1		NC_018411.1
NZ_GL384514.1	NC_016079.1		NC_018412.1
NZ_GL384515.1	NC_020541.1		NC_018413.1
NZ_GL384516.1	NC_019792.1		NC_018495.1
NZ_GL384517.1	NC_019962.1		NC_018496.1
NZ_GL384518.1	NC_019967.1		NC_018497.1
NZ_GL384519.1	NC_019963.1		NC_018498.1
NZ_GL384520.1	NC_016604.1		NC_019552.1
NZ_GL384521.1	NC_018515.1		NC_019949.1
NZ_GL384522.1	NZ_CP007032.1		NC_020076.2
NZ_GL384523.1	NC_021184.1		NC_021025.1
NZ_GL384524.1	NC_016148.1		NC_021083.1
NZ_GL384525.1	NC_016149.1		NC_021283.1
NZ_GL384526.1	NC_016147.2		NC_021831.1
NZ_GL384527.1	NC_017095.1		NC_022538.1
NZ_GL384528.1	NC_017527.1		NC_022549.1
NZ_GL384529.1	NC_016637.1		NC_022575.1
NZ_GL384530.1	NC_016584.1		NC_022807.1
NZ_GL384531.1	NC_016621.1		NC_023030.2
NZ_GL384532.1	NC_016598.1		NC_023062.1
NZ_GL384533.1	NC_016616.1		NZ_AP013353.1
NZ_GL384534.1	NC_016633.1		NZ_AP014631.1
NZ_GL384535.1	NC_016599.1		NZ_AP014657.1
NZ_GL384536.1	NC_016830.1		NZ_AP017318.1
NZ_GL384537.1	NC_016627.1		NZ_AP017319.1
NZ_GL384538.1	NC_015713.1		NZ_AP017902.1
NZ_GL384539.1	NC_015710.1		NZ_CP001621.1
NZ_GL384540.1	NC_017459.1		NZ_CP001668.1
NZ_GL384541.1	NC_017457.1		NZ_CP005933.1
NZ_GL384542.1	NC_017460.1		NZ_CP006959.1
NZ_GL384543.1	NC_017458.1		NZ_CP007154.1
NZ_GL384544.1	NC_016605.1		NZ_CP007229.1
NZ_GL384545.1	NC_016635.1		NZ_CP007520.1
NZ_GL384546.1	NC_016606.1		NZ_CP007521.1
NZ_GL384547.1	NC_016636.1		NZ_CP007585.1
NZ_GL384548.1	NC_016607.1		NZ_CP007589.1
NZ_GL384549.1	NC_016608.1		NZ_CP007590.1
NZ_GL384550.1	NC_017017.1		NZ_CP007591.1
NZ_GL384551.1	NC_017018.1		NZ_CP008895.1
NZ_GL384552.1	NC_017019.1		NZ_CP009046.1
NZ_GL384553.1	NC_016610.1		NZ_CP009047.1
NZ_GL384554.1	NZ_CP011039.1		NZ_CP009652.1
NZ_GL384555.1	NZ_CP011040.1		NZ_CP009677.1
NZ_GL384556.1	NC_016510.2		NZ_CP010267.1
NZ_GL384557.1	NC_017586.1		NZ_CP010538.1
NZ_GL384558.1	NC_017585.1		NZ_CP010539.1
NZ_GL384559.1	NC_016845.1		NZ_CP010540.1
NZ_GL384560.1	NC_016838.1		NZ_CP010541.1
NZ_GL384561.1	NC_016846.1		NZ_CP010542.1
NZ_GL384562.1	NC_016839.1		NZ_CP010543.1
NZ_GL384563.1	NC_016840.1		NZ_CP010544.1
NZ_GL384564.1	NC_016847.1		NZ_CP010545.1
NZ_GL384565.1	NC_016841.1		NZ_CP010546.1
NZ_GL384566.1	NC_017033.1		NZ_CP010547.1
NZ_GL384567.1	NC_019892.1		NZ_CP010548.1
NZ_GL384568.1	NC_019893.1		NZ_CP010549.1
NZ_GL384569.1	NC_019894.1		NZ_CP010550.1
NZ_GL384570.1	NC_019895.1		NZ_CP010551.1
NZ_GL384571.1	NC_017098.1		NZ_CP011096.1
NZ_GL384572.1	NC_017770.1		NZ_CP011260.1
NZ_GL384573.1	NZ_CP007035.1		NZ_CP011261.1
NZ_GL384574.1	NC_019903.1		NZ_CP011264.1
NZ_GL384575.1	NC_018017.1		NZ_CP011348.1
NZ_GL384576.1	NC_016609.1		NZ_CP011368.1
NZ_GL384577.1	NC_022084.1		NZ_CP011538.1
NZ_GL384578.1	NC_016893.1		NZ_CP012387.1
NZ_GL384579.1	NC_016894.1		NZ_CP013128.1
NZ_GL384580.1	NC_016906.1		NZ_CP013829.1
NZ_GL384581.1	NC_016907.1		NZ_CP013943.1
NZ_GL384582.1	NZ_CP011013.1		NZ_CP014116.1
NZ_GL384583.1	NZ_CP011014.1		NZ_CP014117.1
NZ_GL384584.1	NC_016940.1		NZ_CP014118.1
NZ_GL384585.1	NC_016936.1		NZ_CP014119.1
NZ_GL384586.1	NC_016935.1		NZ_CP014120.1
NZ_GL384587.1	NC_018681.1		NZ_CP014130.1
NZ_GL384588.1	NC_017034.1		NZ_CP014131.1
NZ_GL384589.1	NC_017790.1		NZ_CP014132.1
NZ_GL384590.1	NC_017805.1		NZ_CP014267.1
NZ_GL384591.1	NC_017791.1		NZ_CP014281.1
NZ_GL384592.1	NC_017771.1		NZ_CP014346.1
NZ_GL384593.1	NC_017792.1		NZ_CP016817.1
NZ_GL384594.1	NC_017806.1		NZ_CP017125.1
NZ_GL384595.1	NC_017793.1		NZ_CP017327.1
NZ_GL384596.1	NC_017045.1		NZ_CP017328.1
NZ_GL384597.1	NC_014932.1		NZ_CP017329.1
NZ_GL384598.1	NC_015702.1		NZ_CP017330.1
NZ_GL384599.1	NC_016001.1		NZ_CP017331.1
NZ_GL384600.1	NC_018751.1		NZ_CP017332.1
NZ_GL384601.1	NC_017581.1		NZ_CP017333.1
NZ_GL384602.1	NC_018068.1		NZ_CP017334.1
NZ_GL384603.1	NC_018066.1		NZ_CP017335.1
NZ_GL384604.1	NC_018067.1		NZ_CP017336.1
NZ_GL384605.1	NC_016751.1		NZ_CP017337.1
NZ_GL384606.1	NC_016748.1		NZ_CP017338.1
NZ_GL384607.1	NC_017030.1		NZ_CP017339.1
NZ_GL384608.1	NC_017047.1		NZ_CP017340.1
NZ_GL384609.1	NC_017060.1		NZ_CP017341.1
NZ_GL384610.1	NC_017807.1		NZ_CP017342.1
NZ_GL384611.1	NC_017773.1		NZ_CP017343.1
NZ_GL384612.1	NC_017464.1		NZ_CP017813.1
NZ_GL384613.1	NC_017731.1		NZ_CP019061.1
NZ_GL384614.1	NC_017737.1		NZ_CP019639.1
NZ_GL384615.1	NC_017738.1		NZ_CP020462.1
NZ_GL384616.1	NC_017735.1		NZ_CP020463.1
NZ_GL384617.1	NC_017736.1		NZ_CP020689.1
NZ_GL384618.1	NC_017856.1		NZ_CP020690.1
NZ_GL384619.1	NC_017858.1		NZ_CP020691.1
NZ_GL385912.1	NC_017857.3		NZ_CP020692.1
NZ_GL385913.1	NC_017910.1		NZ_CP020693.1
NZ_GL385914.1	NC_017956.1		NZ_CP020710.1
NZ_GL385915.1	NC_017957.2		NZ_CP020711.1
NZ_GL385916.1	NC_017966.1		NZ_CP020712.1
NZ_GL385917.1	NC_017958.1		NZ_CP021129.1
NZ_GL385918.1	NC_017959.1		NZ_CP022247.1
NZ_GL385919.1	NC_017954.1		NZ_CP022248.1
NZ_GL397067.1	NZ_CP006664.1		NZ_CP022249.1
NZ_GL397068.1	NZ_CP006665.1		NZ_CP022250.1
NZ_GL397069.1	NZ_CP006666.1		NZ_CP022251.1
NZ_GL397070.1	NC_018002.1		NZ_CP022252.1
NZ_GL397071.1	NC_018011.1		NZ_CP022714.1
NZ_GL397072.1	NC_018013.1		NZ_CP023663.1
NZ_GL397073.1	NC_018010.1		NZ_CP024049.1
NZ_GL397074.1	NC_018014.1		NZ_CP024161.1
NZ_GL397075.1	NC_018016.1		NZ_CP026341.1
NZ_GL397076.1	NC_018018.1		NZ_CP029295.1
NZ_GL397077.1	NC_018015.1		NZ_CP030103.1
NZ_GL397078.1	NC_018020.1		NZ_CP030140.1
NZ_GL397079.1	NC_018021.1		NZ_CP030141.1
NZ_GL397080.1	NC_018027.1		NZ_CP030246.1
NZ_GL397081.1	NC_018022.1		NZ_CP030247.1
NZ_GL397082.1	NC_018023.1		NZ_CP030248.1
NZ_GL397083.1	NC_018024.1		NZ_CP030249.1
NZ_GL397084.1	NC_018025.1		NZ_HG813242.1
NZ_GL397085.1	NC_018026.1		NZ_HG813243.1
NZ_GL397086.1	NC_015930.1		NZ_HG813244.1
NZ_GL397087.1	NC_016109.1		NZ_HG813245.1
NZ_GL397088.1	NC_015601.1		NZ_HG813246.1
NZ_GL397089.1	NC_015635.1		NZ_KP704286.1
NZ_GL397090.1	NC_018081.1		NZ_LK028559.1
NZ_GL397091.1	NC_015845.1		NZ_LM995445.1
NZ_GL397092.1	NZ_CP010978.1		NZ_LN515398.1
NZ_GL397093.1	NC_018108.1		NZ_LN515399.1
NZ_GL397094.1	NC_016946.1		NZ_LS483439.1
NZ_GL397095.1	NC_018142.1		NZ_LS991949.1
NZ_GL397096.1	NC_018149.1		NZ_LS991950.1
NZ_GL397097.1	NC_018178.1		NZ_LS991951.1
NZ_GL397098.1	NC_017079.1		NZ_LS991952.1
NZ_GL397099.1	NC_016048.1		NZ_LS991953.1
NZ_GL397100.1	NC_016046.1		NZ_LS991954.1
NZ_GL397101.1	NC_016050.1		NZ_LT571449.1
NZ_GL397102.1	NC_016052.1		NZ_LT571450.1
NZ_GL397103.1	NC_016943.1		NZ_LT571451.1
NZ_GL397104.1	NC_016887.1		NZ_LT578418.1
NZ_GL397105.1	NC_017042.1		NZ_LT578453.1
NZ_GL397106.1	NC_017055.1		S52393.1
NZ_GL397107.1	NC_017068.1		S52444.1
NZ_GL397108.1	NC_017078.1		S65683.1
NZ_GL397109.1	NC_017076.1		S65686.1
NZ_GL397110.1	NC_017073.1		S65693.1
NZ_GL397111.1	NC_017069.1		S65694.1
NZ_GL397112.1	NC_017074.1		U00003.1
NZ_GL397113.1	NC_017070.1		U00800.1
NZ_GL397114.1	NC_017077.1		U01086.1
NZ_GL397115.1	NC_017071.1		U01668.1
NZ_GL397116.1	NC_017072.1		U02284.1
NZ_GL397117.1	NC_017080.1		U02374.1
NZ_GL397118.1	NC_017081.1		U02425.1
NZ_GL397119.1	NC_017058.1		U02426.1
NZ_GL397120.1	NC_017041.1		U02427.1
NZ_GL397121.1	NC_017075.1		U02428.1
NZ_GL397122.1	NC_017093.1		U02429.1
NZ_GL397123.1	NC_017094.1		U02430.1
NZ_GL397124.1	NC_017096.1		U02431.1
NZ_GL397125.1	NC_017249.1		U02432.1
NZ_GL397126.1	NC_017059.1		U02433.1
NZ_GL397127.1	NC_017668.1		U02434.1
NZ_GL397128.1	NC_017669.1		U02435.1
NZ_GL397129.1	NC_017670.1		U02436.1
NZ_GL397130.1	NC_017067.1		U02437.1
NZ_GL397131.1	NC_020418.1		U02438.1
NZ_GL397132.1	NC_018419.1		U02439.1
NZ_GL397133.1	NC_018420.1		U02440.1
NZ_GL397134.1	NC_018524.1		U02441.1
NZ_GL397135.1	NZ_CP015506.1		U02442.1
NZ_GL397136.1	NZ_CP015507.1		U02443.1
NZ_GL397137.1	NC_022357.1		U02444.1
NZ_GL397138.1	NC_022358.1		U02445.1
NZ_GL397139.1	NC_018610.1		U02446.1
NZ_GL397140.1	NC_016035.1		U02447.1
NZ_GL397141.1	NC_016034.1		U02448.1
NZ_GL397142.1	NC_018611.1		U02449.1
NZ_GL397143.1	NC_018649.1		U02450.1
NZ_GL397144.1	NZ_CP004387.1		U02451.1
NZ_GL397145.1	NC_018664.1		U02452.1
NZ_GL397146.1	NC_018657.1		U02453.1
NZ_GL397147.1	NC_018658.1		U02454.1
NZ_GL397148.1	NC_018666.1		U02455.1
NZ_GL397149.1	NC_018659.1		U02456.1
NZ_GL397150.1	NC_018660.1		U02457.1
NZ_GL397151.1	NC_018691.1		U03435.1
NZ_GL397152.1	NC_018673.1		U03436.1
NZ_GL397153.1	NC_018674.1		U03437.1
NZ_GL397154.1	NC_018698.1		U03438.1
NZ_GL397155.1	NC_018675.1		U03439.1
NZ_GL397156.1	NC_018699.1		U03440.1
NZ_GL397157.1	NZ_CP004388.1		U03441.1
NZ_GL397158.1	NZ_CP004389.1		U03442.1
NZ_GL397159.1	NZ_CP011849.2		U03443.1
NZ_GL397160.1	NZ_CP011850.1		U03444.1
NZ_GL397161.1	NZ_CP011851.1		U03445.1
NZ_GL397162.1	NZ_CP011852.1		U03446.1
NZ_GL397163.1	NZ_CP013669.1		U03447.1
NZ_GL397164.1	NZ_CP007215.2		U03448.1
NZ_GL397165.1	NC_018720.1		U03449.1
NZ_GL397166.1	NC_018227.2		U03450.1
NZ_GL397167.1	NC_018605.1		U03451.1
NZ_GL397168.1	NC_018606.1		U03452.1
NZ_GL397169.1	NC_018887.1		U03453.1
NZ_GL397170.1	NC_018868.3		U03454.1
NZ_GL397171.1	NC_018870.1		U03459.1
NZ_GL397172.1	NC_017941.2		U03460.1
NZ_GL397173.1	NC_017942.1		U03461.1
NZ_GL397174.1	NC_017943.1		U03462.1
NZ_GL397175.1	NC_017944.1		U03463.1
NZ_GL397176.1	NC_017955.1		U03497.1
NZ_GL397177.1	NC_018267.1		U03498.1
NZ_GL397178.1	NC_018645.1		U03499.1
NZ_GL397179.1	NC_018704.1		U03500.1
NZ_GL397180.1	NC_019386.1		U03501.1
NZ_GL397181.1	NC_019387.1		U03991.1
NZ_GL397182.1	NC_019388.1		U03992.1
NZ_GL397183.1	NC_019396.1		U03993.1
NZ_GL397184.1	NC_019397.1		U04610.1
NZ_GL397185.1	NZ_CP006694.1		U04894.1
NZ_GL397186.1	NZ_CP006695.1		U04895.1
NZ_GL397187.1	NC_019552.1		U04896.1
NZ_GL397188.1	NC_019675.1		U07164.1
NZ_GL397189.1	NC_019689.1		U07165.1
NZ_GL397190.1	NC_019693.1		U07166.1
NZ_GL397191.1	NC_019700.1		U07167.1
NZ_GL397192.1	NC_019694.1		U07168.1
NZ_GL397193.1	NC_019695.1		U07340.1
NZ_GL397194.1	NC_019699.1		U07646.1
NZ_GL397195.1	NC_019696.1		U07647.1
NZ_GL397196.1	NC_023036.2		U07648.1
NZ_GL397197.1	NC_019751.1		U07649.1
NZ_GL397198.1	NC_019727.1		U07650.1
NZ_GL397199.1	NC_019728.1		U09128.1
NZ_GL397200.1	NC_019752.1		U09365.1
NZ_GL397201.1	NC_019729.1		U09476.1
NZ_GL397202.1	NC_019763.1		U09660.1
NZ_GL397203.1	NC_019730.1		U09661.1
NZ_GL397204.1	NC_019731.1		U09662.1
NZ_GL397205.1	NC_019764.1		U09663.1
NZ_GL397206.1	NC_019732.1		U09942.1
NZ_GL397207.1	NC_019753.1		U10456.1
NZ_GL397208.1	NC_019733.1		U10457.1
NZ_GL397209.1	NC_019734.1		U10458.1
NZ_GL397210.1	NC_019754.1		U10459.1
NZ_GL397211.1	NC_019735.1		U10460.1
NZ_GL397212.1	NC_019736.1		U10461.1
NZ_GL397213.1	NC_019755.1		U10462.1
NZ_GL397214.1	NC_019737.1		U10463.1
NZ_GL397215.1	NC_019756.1		U10486.1
NZ_GL397216.1	NC_019748.1		U10487.1
NZ_GL397217.1	NC_019765.1		U10488.1
NZ_GL397218.1	NC_019749.1		U10489.1
NZ_GL397219.1	NC_019750.1		U10490.1
NZ_GL397220.1	NC_020052.1		U10491.1
NZ_GL397221.1	NC_019766.1		U12390.1
NZ_GL397222.1	NC_019780.1		U12391.1
NZ_GL397223.1	NC_019776.1		U12639.1
NZ_GL397224.1	NC_019777.1		U12640.1
NZ_GL397225.1	NC_019771.1		U12668.1
NZ_GL397226.1	NC_019772.1		U13184.1
NZ_GL397227.1	NC_020157.1		U13185.1
NZ_GL397228.1	NC_019773.1		U13186.1
NZ_GL397229.1	NC_019774.1		U13187.1
NZ_GL397230.1	NC_020056.1		U13188.1
NZ_GL397231.1	NC_019775.1		U13189.1
NZ_GL397232.1	NC_019791.1		U13761.1
NZ_GL397233.1	NC_019793.1		U13762.1
NZ_GL397234.1	NC_019789.1		U13843.1
NZ_GL397235.1	NC_019790.1		U13845.1
NZ_GL397236.1	NC_019042.1		U13846.1
NZ_GL397237.1	NC_018828.1		U13847.1
NZ_GL397238.1	NC_018830.1		U13848.1
NZ_GL397239.1	NC_019425.2		U13849.1
NZ_GL397240.1	NC_019382.1		U13850.1
NZ_GL397241.1	NC_019814.1		U13851.1
NZ_GL397242.1	NC_021291.1		U13852.1
NZ_GL397243.1	NC_019902.2		U13853.1
NZ_GL397244.1	NC_019908.1		U13854.1
NZ_GL397245.1	NC_019904.1		U13855.1
NZ_GL397246.1	NC_019907.1		U13856.1
NZ_GL397247.1	NC_019940.1		U13857.1
NZ_GL397248.1	NC_019941.1		U13858.1
NZ_GL397249.1	NC_019943.1		U13859.1
NZ_GL397250.1	NC_019978.1		U13860.1
NZ_GL397251.1	NC_019977.1		U13861.1
NZ_GL397252.1	NC_019972.1		U13862.1
NZ_GL397253.1	NC_019974.1		U13863.1
NZ_GL397254.1	NC_019975.1		U13864.1
NZ_GL397255.1	NC_019976.1		U13865.1
NZ_GL397256.1	NC_019673.1		U13866.1
NZ_GL397257.1	NC_019949.1		U13867.1
NZ_GL397258.1	NC_019954.2		U13868.1
NZ_GL397259.1	NC_020059.1		U13869.1
NZ_GL397260.1	NC_020060.1		U13870.1
NZ_GL405225.1	NC_020061.1		U13871.1
NZ_GL405226.1	NC_020062.1		U13872.1
NZ_GL405227.1	NC_020126.1		U14116.1
NZ_GL405228.1	NC_020134.1		U14117.1
NZ_GL405229.1	NC_020156.1		U14118.1
NZ_GL405230.1	NZ_CP011883.2		U14119.1
NZ_GL405231.1	NC_020291.1		U14120.1
NZ_GL405232.1	NC_020292.1		U14121.1
NZ_GL405233.1	NC_020302.1		U14122.1
NZ_GL405234.1	NC_020303.1		U14123.1
NZ_GL405235.1	NC_020300.1		U14124.1
NZ_GL405236.1	NC_020301.1		U14125.1
NZ_GL405237.1	NC_020304.1		U14127.1
NZ_GL405238.1	NC_020305.1		U14626.1
NZ_GL405239.1	NC_020506.1		U16857.1
NZ_GL405240.1	NC_020523.1		U17997.1
NZ_GL405241.1	NC_020553.1		U19276.1
NZ_GL405242.1	NC_020453.1		U19277.1
NZ_GL405243.1	NC_020515.1		U19278.1
NZ_GL405244.1	NC_020514.1		U19279.1
NZ_GL405245.1	NC_020546.1		U19280.1
NZ_GL405260.1	NC_020813.1		U19281.1
NZ_GL405261.1	NC_020510.1		U19282.1
NZ_GL405262.1	NC_020555.1		U19585.1
NZ_GL405263.1	NC_020892.1		U23751.1
NZ_GL405264.1	NC_022349.1		U25059.1
NZ_GL405265.1	NC_022359.1		U25060.1
NZ_GL405266.1	NC_020888.1		U25061.1
NZ_GL405267.1	NZ_CP021106.3		U25266.1
NZ_GL405268.1	NC_021064.1		U25267.1
NZ_GL405269.1	NZ_CP015230.1		U25268.1
NZ_GL405270.1	NZ_CP015231.1		U25269.1
NZ_GL405271.1	NZ_CP015232.1		U25271.1
NZ_GL405272.1	NZ_CP015233.1		U25272.1
NZ_GL405273.1	NZ_CP015234.1		U25273.1
NZ_GL405274.1	NC_021084.1		U28417.1
NZ_GL405275.1	NC_021082.1		U29899.1
NZ_GL405276.1	NC_021149.1		U30496.1
NZ_GL405277.1	NC_021169.1		U30497.1
NZ_GL405278.1	NC_021175.1		U35125.1
NZ_GL405279.1	NC_021182.1		U35126.1
NZ_GL405280.1	NC_021183.1		U35127.1
NZ_GL405281.1	NC_021237.1		U35128.1
NZ_GL405282.1	NC_021280.1		U35129.1
NZ_GL405283.1	NC_021284.1		U35130.1
NZ_GL383839.1	NC_021499.1		U35131.1
NZ_GL383840.1	NC_021506.1		U35132.1
NZ_GL383841.1	NC_021663.1		U35133.1
NZ_GL383842.1	NC_021741.1		U35134.1
NZ_GL383843.1	NC_021742.1		U35135.1
NZ_GL383844.1	NC_021846.1		U35136.1
NZ_GL383845.1	NC_021832.1		U35137.1
NZ_GL383846.1	NC_021833.1		U35235.1
NZ_GL383847.1	NC_021915.1		U36201.1
NZ_GL383848.1	NC_021920.1		U36202.1
NZ_GL383849.1	NC_021985.1		U37573.1
NZ_GL383850.1	NC_022001.1		U39779.1
NZ_GL383851.1	NC_021986.1		U40398.1
NZ_GL383852.1	NC_022041.1		U42371.1
NZ_GL383853.1	NC_022042.1		U42372.1
NZ_GL383854.1	NC_022049.1		U42373.1
NZ_GL455093.1	NC_022043.1		U43284.1
NZ_GL455094.1	NC_022044.1		U43611.1
NZ_GL455095.1	NC_022050.1		U43612.1
NZ_GL455096.1	NC_022079.2		U46017.1
NZ_GL455097.1	NZ_CP010328.2		U46018.1
NZ_GL455098.1	NC_022097.1		U46019.1
NZ_GL455099.1	NC_022115.1		U46493.1
NZ_GL455100.1	NC_022125.1		U47102.2
NZ_GL455101.1	NC_017025.1		U47103.2
NZ_GL455102.1	NC_022246.1		U47119.2
NZ_GL455103.1	NC_022239.1		U47120.2
NZ_GL455104.1	NZ_CP009976.1		U47121.2
NZ_GL455105.1	NC_021921.1		U47122.2
NZ_GL455106.1	NC_021913.1		U47123.2
NZ_GL455107.1	NC_022438.1		U47294.2
NZ_GL455108.1	NZ_CP015840.1		U47295.2
NZ_GL455109.1	NZ_CP015841.1		U47296.2
NZ_GL455110.1	NC_022524.1		U47297.2
NZ_GL455111.1	NC_022571.1		U47298.2
NZ_GL455112.1	NC_022575.1		U47626.2
NZ_GL455113.1	NC_022567.1		U47627.1
NZ_GL455114.1	NC_022592.1		U47628.1
NZ_GL455115.1	NC_022600.1		U47948.1
NZ_GL455116.1	NC_022664.1		U47949.1
NZ_GL455117.1	NC_022606.1		U51113.1
NZ_GL455118.1	NC_022601.1		U51114.1
NZ_GL455119.1	NC_022607.1		U51223.1
NZ_GL455120.1	NC_022602.1		U55758.1
NZ_GL455121.1	NC_022603.1		U55759.1
NZ_GL455122.1	NC_022608.1		U55760.1
NZ_GL455123.1	NC_022657.1		U55761.1
NZ_GL455124.1	NZ_CP007547.1		U55762.1
NZ_GL455125.1	NC_022873.1		U55763.1
NZ_GL455126.1	NC_020124.1		U56996.1
NZ_GL455127.1	NC_022874.1		U56997.1
NZ_GL455128.1	NC_022875.1		U57024.2
NZ_GL455129.1	NC_022876.1		U57025.2
NZ_GL455130.1	NC_022877.1		U57026.2
NZ_GL455131.1	NC_022882.1		U57027.2
NZ_GL455132.1	NC_022998.1		U57606.1
NZ_GL454903.1	NC_022997.1		U57607.1
NZ_GL454904.1	NC_022878.1		U57608.1
NZ_GL454905.1	NC_022881.1		U57609.1
NZ_GL454906.1	NC_022884.1		U59231.1
NZ_GL454907.1	NC_022880.1		U62636.1
NZ_GL454908.1	NC_022883.1		U62637.1
NZ_GL454909.1	NC_022879.1		U64448.1
NZ_GL454910.1	NC_023035.1		U64449.2
NZ_GL454911.1	NC_023063.1		U66885.1
NZ_GL454912.1	NC_023062.1		U67875.1
NZ_GL454913.1	NC_023150.1		U70018.1
NZ_GL454914.1	NC_023144.1		U70019.1
NZ_GL454915.1	NC_023145.1		U70020.1
NZ_GL454916.1	NC_023135.1		U70021.1
NZ_GL454917.1	NC_023146.1		U70022.1
NZ_GL454918.1	NC_023136.1		U70023.1
NZ_GL454919.1	NC_023137.1		U70024.1
NZ_GL454920.1	NC_023138.1		U70025.1
NZ_GL454921.1	NC_023148.1		U70026.1
NZ_GL454922.1	NC_023139.1		U73899.1
NZ_GL454923.1	NC_023140.1		U74374.1
NZ_GL454924.1	NC_023141.1		U75322.1
NZ_GL454925.1	NC_023142.1		U75323.1
NZ_GL454926.1	NC_023143.1		U75324.1
NZ_GL454927.1	NZ_CP006644.1		U75325.1
NZ_GL454928.1	NZ_CP011450.1		U75991.1
NZ_GL454929.1	NZ_CP004006.1		U75992.1
NZ_GL454930.1	NZ_CP004007.1		U76561.1
NZ_GL454931.1	NZ_CP007028.1		U78872.1
NZ_GL454932.1	NZ_CP007033.1		U78873.1
NZ_GL454933.1	NZ_CP007034.1		U78874.1
NZ_GL454934.1	NZ_HG326223.1		U80929.2
NZ_GL454935.1	NC_023065.1		U86347.1
NZ_GL454936.1	NZ_CP006569.1		U87107.1
NZ_GL454937.1	NZ_CP006570.1		U89671.1
NZ_GL454938.1	NZ_CP006965.1		U89672.1
NZ_GL454939.1	NZ_CP007051.1		U89673.1
NZ_GL454940.1	NZ_CP007052.1		U89927.1
NZ_GL454941.1	NZ_CP007045.1		U89928.1
NZ_GL454942.1	NZ_CP007046.1		U89929.1
NZ_GL454943.1	NZ_CP007047.1		U89930.1
NZ_GL454944.1	NZ_CP007048.1		U89931.1
NZ_GL454945.1	NZ_CP007049.1		U89932.1
NZ_GL454946.1	NZ_CP007050.1		U89933.1
NZ_GL454947.1	NZ_CP007055.1		U89934.1
NZ_GL454948.1	NZ_CP007056.1		U89935.1
NZ_GL454949.1	NZ_CP007057.1		U89936.1
NZ_GL454950.1	NZ_CP007058.1		U89937.1
NZ_GL454951.1	NZ_CP007059.1		U89938.1
NZ_GL454952.1	NZ_CP003915.1		U89939.1
NZ_GL454953.1	NZ_CP003916.1		U89940.1
NZ_GL454954.1	NZ_CP002701.1		U89960.1
NZ_GL454955.1	NZ_CP002702.1		U89961.1
NZ_GL454956.1	NZ_CP006850.1		U89962.1
[truncated: 147,275 more rows]

## Sheet: Table S5 - single-cell genomes
Reference
NC_013791
NC_013792
NC_013793
NC_006582
NC_007168
NC_007169
NC_007170
NC_007171
NC_007350
NC_007351
NC_007352
NC_010610
NC_006270
NC_008530
NC_008497
NC_008498
NC_008499
NC_009439
NC_009513
NC_009674
NC_009673
NC_013893
NC_013198
NC_008054
NC_014219
NC_020995
NC_014829
NC_014925
NC_015214
NC_015213
NC_015218
NC_014551
NC_015556
NC_015602
NC_015598
NC_015603
NC_015740
NC_015975
NC_015978
NC_015979
NC_015980
NC_016830
NZ_CP011013
NZ_CP011014
NC_018081
NC_015845
NZ_CP015506
NZ_CP015507
NC_018610
NC_016035
NC_016034
NC_018611
NC_020164
NC_020165
NC_020274
NC_020264
NC_020265
NC_020266
NC_020267
NC_020268
NC_020269
NC_021237
NC_021499
NC_021506
NC_022524
NC_022873
NC_020124
NC_022874
NC_022875
NC_022876
NC_022877
NC_022882
NC_022878
NC_022881
NC_022884
NC_022880
NC_022883
NC_022879
NZ_CP007441
NZ_CP007208
NZ_CP007209
NZ_CP007739
NZ_CP007741
NZ_CP007740
NZ_CP009533
NZ_CP018906
NZ_CP008747
NZ_CP007511
NZ_AP012541
NZ_AP012542
NZ_AP012543
NZ_AP014680
NZ_AP014681
NZ_AP014682
NZ_CP012559
NZ_CP009692
NZ_CP009691
NZ_CP009690
NZ_CP009689
NZ_CP009709
NZ_CP009920
NZ_CP009919
NZ_CP009921
NZ_CP009915
NZ_CP009918
NZ_CP009916
NZ_CP009917
NZ_CP007601
NZ_CP007602
NZ_AP014808
NZ_CP012024
NZ_CP012025
NZ_CP012033
NZ_CP012034
NZ_CP012381
NZ_CP012890
NZ_CP012891
NZ_CP012892
NZ_CP012893
NZ_CP012895
NZ_CP012896
NZ_CP012920
NZ_CP013114
NZ_CP013997
NZ_CP014016
NZ_CP011008
NZ_CP011009
NZ_CP011007
NZ_CP011023
NZ_CP014784
NZ_CP015114
NZ_CP015878
NZ_CP015879
NZ_CP014873
NZ_CP014874
NZ_CP014875
NZ_CP014876
NZ_CP014877
NZ_CP014878
NZ_CP014879
NZ_CP014880
NZ_CP014907
NZ_CP014908
NZ_CP014909
NZ_CP014910
NZ_CP014911
NZ_CP014915
NZ_CP014916
NZ_CP014917
NZ_CP014918
NZ_CP014919
NZ_CP014920
NZ_CP014921
NZ_CP014922
NZ_CP014923
NZ_CP012502
NZ_CP016020
NZ_CP016021
NZ_CP018199
NZ_CP018758
NZ_CP018759
NZ_CP018796
NZ_CP018797
NZ_CP018798
NZ_CP018809
NZ_CP018888
NZ_CP017996
NZ_CP017997
NZ_CP017998
NZ_CP016790
NZ_CP016791
NZ_CP016792
NZ_CP020457
NZ_CP020458
NZ_CP020773
NZ_CP020814
NZ_CP020880
NZ_CP020881
NZ_CP021500
NZ_CP022096
NZ_CP022046
NZ_CP022047
NZ_CP022474
NZ_CP020459
NZ_CP020460
NZ_CP020461
NZ_CP016766
NZ_LT603683
NZ_LT630287
NZ_LT854705
NC_000913
NC_002516
NC_003197
NC_003277
NC_002947
NC_004461
NC_005008
NC_005007
NC_005006
NC_005005
NC_005004
NC_005003
NC_004668
NC_004669
NC_004671
NC_004670
NC_004578
NC_004633
NC_004632
NC_004722
NC_004721
NC_003997
NC_005945
NC_005957
NC_006578
NC_002695.1
NC_002128
NC_002127
NC_007929
NC_007930
NC_006529
NC_006530
NC_000964
NC_006814
NC_007005
NC_007795
NC_008526
NC_008502
NC_011750
NC_017960
NC_017961
NC_017962
NC_017963
NC_017634
NC_017659
NC_003198
NC_003384
NC_003385
NC_003210
NC_004567
NC_006375
NC_006376
NC_006377
NC_018658
NC_018666
NC_018659
NC_018660
NC_006670.1
NC_006684.1
NC_006685.1
NC_006686.1
NC_006687.1
NC_006691.1
NC_006692.1
NC_006693.1
NC_006694.1
NC_006679.1
NC_006680.1
NC_006681.1
NC_006682.1
NC_006683.1
NC_001133.9
NC_001134.8
NC_001135.5
NC_001136.10
NC_001137.3
NC_001138.5
NC_001139.9
NC_001140.6
NC_001141.2
NC_001142.9
NC_001143.9
NC_001144.5
NC_001145.3
NC_001146.8
NC_001147.6
NC_001148.4
NC_001224.1

## Sheet: Table S6 - ENCODE samples
SRA Accessions	Donor ID	Tissue	Number of Reads	Sex	Age	Year	Lab	Strategy	Extracted molecule	Strand-Specific	Depleted in
SRR4421545	ENCDO451RUA	Peyers patch	88 million	male	54	2016	Thomas Gingeras, CSHL	paired-end	total RNA	YES	rRNA
SRR4421597	ENCDO451RUA	stomach	126 million	male	54	2016	Thomas Gingeras, CSHL	paired-end	total RNA	YES	rRNA
SRR4422057	ENCDO451RUA	transverse colon	148 million	male	54	2016	Thomas Gingeras, CSHL	paired-end	total RNA	YES	rRNA
SRR4422292	ENCDO451RUA	sigmoid colon	102 million	male	54	2016	Thomas Gingeras, CSHL	paired-end	total RNA	YES	rRNA
SRR4422210	ENCDO793LXB	stomach	114 million	female	53	2016	Thomas Gingeras, CSHL	paired-end	total RNA	YES	rRNA
SRR4421945	ENCDO793LXB	Peyers patch	100 million	female	53	2016	Thomas Gingeras, CSHL	paired-end	total RNA	YES	rRNA
SRR4422293	ENCDO793LXB	transverse colon	156 million	female	53	2016	Thomas Gingeras, CSHL	paired-end	total RNA	YES	rRNA
SRR4421313	ENCDO793LXB	sigmoid colon	88 million	female	53	2016	Thomas Gingeras, CSHL	paired-end	total RNA	YES	rRNA
SRR4421756	ENCDO271OUW	transverse colon	148 million	female	51	2016	Thomas Gingeras, CSHL	paired-end	total RNA	YES	rRNA
SRR4422373	ENCDO271OUW	stomach	120 million	female	51	2016	Thomas Gingeras, CSHL	paired-end	total RNA	YES	rRNA
SRR4421808	ENCDO271OUW	Peyers patch	70 million	female	51	2016	Thomas Gingeras, CSHL	paired-end	total RNA	YES	rRNA
SRR4422344	ENCDO271OUW	sigmoid colon	80 million	female	51	2016	Thomas Gingeras, CSHL	paired-end	total RNA	YES	rRNA
SRR4422147	ENCDO845WKR	transverse colon	122 million	male	37	2016	Thomas Gingeras, CSHL	paired-end	total RNA	YES	rRNA
SRR4421836	ENCDO845WKR	stomach	106 million	male	37	2016	Thomas Gingeras, CSHL	paired-end	total RNA	YES	rRNA
SRR4422282	ENCDO845WKR	Peyers patch	70 million	male	37	2016	Thomas Gingeras, CSHL	paired-end	total RNA	YES	rRNA
SRR4422379	ENCDO845WKR	sigmoid colon	85 million	male	37	2016	Thomas Gingeras, CSHL	paired-end	total RNA	YES	rRNA

## Sheet: Table S7 - iHMP samples
External sample ID
CSM5FZ4A
CSM5MCTZ
CSM5MCXB
CSM5MCYU
CSM67U9T
CSM67UH7
CSM6J2H9
CSM79HQR
CSM7KOQ5
HSM5MD5Z
HSM5MD82
HSM5MD87
HSM5MD8A
HSM5MD8H
HSM67VDR
HSM67VDT
HSM67VDX
HSM6XRQC
HSM6XRQE
HSM7CZ2X
HSM7J4JT
HSM7J4JV
HSMA33NW
HSMA33NY
MSM5LLHV
MSM5LLIQ
MSM6J2JF
MSM6J2JH
MSM6J2N6
MSM6J2PO
MSM6J2Q1
MSM79H8D
MSM79H94
MSM79HBZ
MSM79HCG
MSM79HD6
MSM79HF1
MSM9VZFJ
MSM9VZJF
MSM9VZL5
MSM9VZLZ
MSM9VZMM
PSM6XBSE
PSM6XBSG
PSM6XBW1
PSM6XBW3
PSMA265X

## Sheet: Table S8 - Feng et al samples
Samples accessions
ERR688517
ERR688522
ERR688536
ERR688554
ERR688559
ERR688560
ERR688574
ERR688577
ERR688579
ERR688582
ERR688599
ERR688603
ERR688605
ERR688612
ERR688620
ERR688624
ERR688625
ERR688628
ERR688630
ERR688635
ERR688645
ERR688647
ERR688649
ERR710426

## Sheet: Table S9-BENCHMARK-Real samples
sample accession
SRS147139
SRS013639
SRS011084
SRR14493472
SRR14493474
SRR14493508
SRR14493510
SRR2726668
SRR2726667
ERR2286741

## Sheet: Table S10 - DA microbes
TaxID	present.in.N.samples.in.group.0	present.in.N.samples.in.group.1	Counts.in.group.0	Counts.in.group.1	logFC	se	PValue	FDR	foldChange	qValue	Local.FDR	Genus	Species	Scientific_Name
525279	17	24	2494.03	31963.5	3.07858	0.810677	0.00014614	0.0257044	8.44782	0.0257044	0.0744279	Enterococcus	Enterococcus faecium	Enterococcus faecium TX1330
866774	14	18	211.787	2182.2	2.55077	0.717415	0.000377265	0.0459393	5.85946	0.0459393	0.181288	Atopobium	Atopobium vaginae	Atopobium vaginae PB189-T1-4
883158	16	19	171.379	2250.72	2.9814	0.545199	4.5396e-08	7.18618e-05	7.89751	7.18618e-05	0.000295798	Prevotella	Prevotella micans	Prevotella micans F0438
1227268	9	18	266.22	2061.3	3.25243	0.770451	2.42724e-05	0.0109851	9.52969	0.0109851	0.0197449	Leptotrichia	Leptotrichia sp. oral taxon 879	Leptotrichia sp. oral taxon 879 str. F0557
1227270	17	22	3106.88	15668.6	2.3319	0.647379	0.000315697	0.0454317	5.03469	0.0454317	0.152426	Porphyromonas	Porphyromonas gingivalis	Porphyromonas gingivalis F0569
1227271	19	24	5825.35	78235.2	3.29345	0.785815	2.77577e-05	0.0109851	9.80451	0.0109851	0.0213595	Porphyromonas	Porphyromonas gingivalis	Porphyromonas gingivalis F0570
1227272	20	22	549.425	3224.55	2.14934	0.526113	4.40173e-05	0.0116132	4.43623	0.0116132	0.0287707	Porphyromonas	Porphyromonas sp. oral taxon 278	Porphyromonas sp. oral taxon 278 str. W7784
1227275	15	21	658.873	9296.16	2.88223	0.810204	0.000374526	0.0459393	7.37289	0.0459393	0.180002	Streptococcus	Streptococcus sobrinus	Streptococcus sobrinus W1703
1581058	18	24	24181.9	315090	3.69363	0.979422	0.000162439	0.0257141	12.9388	0.0257141	0.0817843	Aerococcus	Aerococcus sp. HMSC23C02	Aerococcus sp. HMSC23C02
1581066	16	21	13412.5	175319	3.70747	0.904461	4.14779e-05	0.0116132	13.0635	0.0116132	0.0276231	Corynebacterium	Corynebacterium sp. HMSC28B08	Corynebacterium sp. HMSC28B08
1739400	16	22	1087.04	12954.2	3.10173	0.690374	7.0284e-06	0.00556298	8.58447	0.00556298	0.0115221	Corynebacterium	Corynebacterium sp. HMSC069E04	Corynebacterium sp. HMSC069E04
1739413	17	23	266.463	2297.67	2.35583	0.605142	9.9007e-05	0.0223897	5.11887	0.0223897	0.053326	Alloscardovia	Alloscardovia sp. HMSC034E08	Alloscardovia sp. HMSC034E08
1739439	13	20	2859	36115.7	3.24733	0.850167	0.00013365	0.0257044	9.49604	0.0257044	0.0688135	Corynebacterium	Corynebacterium sp. HMSC076D02	Corynebacterium sp. HMSC076D02

[truncated: 7 more sheets: Table S11 - DA microbes-car-con, Table S12 - DA microbes-car-ade, Table S13 - DA microbes-ade-con, Table S14 - Host alignments, Table S15 - Case study 1, Table S16 - Case study 2, Table S17 - Case study 2]
